# Supplementary material for: 2-(3-Chloro-4-hydroxy­phen­yl)-N-(3,4-dimethoxy­pheneth­yl)acetamide
Source: Acta Crystallogr Sect E Struct Rep Online. 2008 May 10;64(Pt 6):o1057. doi: 10.1107/S1600536808013299 (PMC2961350; doi:10.1107/S1600536808013299)
Supplement: Supplementary file 1 [file e-64-o1057-sup1.cif]

##############################################################################
###                                                                        ###
###        Electronic paper (Acta Crystallographica Section E)             ###
###                                                                        ###
##############################################################################
#                                                                            #
# This CIF contains the data in a paper accepted for publication in Acta     #
# Crystallographica Section E. It conforms to the requirements of Notes      #
# for Authors for Section E, and has been peer reviewed under the auspices   #
# of the IUCr Commission on Journals.                                        #
#                                                                            #
# Full details of the Crystallographic Information File format               #
# are given in the paper "The Crystallographic Information File (CIF):       #
# a New Standard Archive File for Crystallography" by S. R. Hall, F. H.      #
# Allen and I. D. Brown [Acta Cryst. (1991), A47, 655-685].                  #
#                                                                            #
# The current version of the core CIF dictionary is obtainable from          #
# ftp://ftp.iucr.org/pub/cif_core.dic. The current version number is 2.4.    #
#                                                                            #
# Software is freely available for graphical display of the structure(s) in  #
# this CIF.  For information consult the CIF home page http://www.iucr.org/  #
# cif/home.html                                                              #
#                                                                            #
# This file may be used for bona fide research purposes within the           #
# scientific community so long as proper attribution is given to the journal # 
# article from which it was obtained.                                        #
#                                                                            #
##############################################################################
                                             
data_global
_audit_creation_method     'PLATON <TABLE ACC> option'
_journal_date_recd_electronic     2008-05-02
_journal_date_accepted     2008-05-06
_journal_name_full     'Acta Crystallographica, Section E'
_journal_year     2008
_journal_volume     64
_journal_issue      6
_journal_page_first     o1057
_journal_page_last     o1057
_journal_paper_category     QO
_journal_coeditor_code     TK2268
_publ_contact_author_name     'Prof. Peter Healy'
_publ_contact_author_address
;
Eskitis Institute for Cell and Molecular Therapies
Griffith University
Nathan, BRISBANE 4111, Australia
;
_publ_contact_author_email     p.healy@griffith.edu.au
_publ_contact_author_fax     '617 3735 6572'
_publ_contact_author_phone     '617 3735 7442'
_publ_section_title
;
2-(3-Chloro-4-hydroxyphenyl)-<i>N</i>-(3,4-dimethoxyphenethyl)acetamide
;
loop_
    _publ_author_name
    _publ_author_address
    'Rohan A. Davis'
;
Eskitis Institute for Cell and Molecular Therapies
Griffith University
Nathan, Brisbane 4111, Australia
;
    'Peter C. Healy'
;
Eskitis Institute for Cell and Molecular Therapies
Griffith University
Nathan, Brisbane 4111, Australia
;
data_I
_chemical_name_systematic
;
2-(3-Chloro-4-hydroxyphenyl)-<i>N</i>-(3,4-dimethoxyphenethyl)acetamide
;
_chemical_name_common     ?
_chemical_formula_moiety     'C18 H20 Cl N O4'
_chemical_formula_sum     'C18 H20 Cl N O4'
_chemical_formula_structural     ?
_chemical_formula_iupac     'C18 H20 Cl N O4'
_chemical_formula_weight     349.80
_chemical_melting_point     ?
_symmetry_cell_setting     Monoclinic
_symmetry_space_group_name_H-M     'P 21/n'
_symmetry_space_group_name_Hall     '-P 2yn'
loop_
    _symmetry_equiv_pos_site_id
    _symmetry_equiv_pos_as_xyz
    1 x,y,z
    2 1/2-x,1/2+y,1/2-z
    3 -x,-y,-z
    4 1/2+x,1/2-y,1/2+z
_cell_length_a     12.329(3)
_cell_length_b     12.839(5)
_cell_length_c     11.062(3)
_cell_angle_alpha     90
_cell_angle_beta     92.18(2)
_cell_angle_gamma     90
_cell_volume     1749.8(9)
_cell_formula_units_Z     4
_cell_measurement_reflns_used     25
_cell_measurement_theta_min     12.7
_cell_measurement_theta_max     16.7
_cell_measurement_temperature     295
_cell_special_details
; ?
;
_exptl_crystal_description     'prismatic'
_exptl_crystal_colour     'colourless'
_exptl_crystal_size_max     0.35
_exptl_crystal_size_mid     0.35
_exptl_crystal_size_min     0.15
_exptl_crystal_size_rad     ?
_exptl_crystal_density_diffrn     1.328
_exptl_crystal_density_meas     ?
_exptl_crystal_density_method     'not measured'
_exptl_crystal_F_000     736
_exptl_absorpt_coefficient_mu     0.239
_exptl_absorpt_correction_type     none
_exptl_absorpt_process_details     ?
_exptl_absorpt_correction_T_min     ?
_exptl_absorpt_correction_T_max     ?
_exptl_special_details
;
The scan width was (1.68 + 0.30tan\q)\% with an \w scan speed of 16\% per minute
(up to 4 scans to achieve I/\s(I) > 10). Stationary background counts were
recorded at each end of the scan, and the scan time:background time ratio was
2:1.
;
_diffrn_ambient_temperature     295
_diffrn_radiation_type     'Mo K\a'
_diffrn_radiation_wavelength     0.7107
_diffrn_radiation_source     'Rigaku rotating anode'
_diffrn_radiation_monochromator     graphite
_diffrn_measurement_device     'Rigaku AFC-7R'
_diffrn_measurement_method     \w-2\q
_diffrn_reflns_number     3463
_diffrn_reflns_av_R_equivalents     0.034
_diffrn_reflns_av_sigmaI/netI     0.081
_diffrn_reflns_theta_min     2.5
_diffrn_reflns_theta_max     25.0
_diffrn_reflns_theta_full     25.00
_diffrn_measured_fraction_theta_max     0.999
_diffrn_measured_fraction_theta_full     0.999
_diffrn_reflns_limit_h_min     -14
_diffrn_reflns_limit_h_max     6
_diffrn_reflns_limit_k_min     0
_diffrn_reflns_limit_k_max     15
_diffrn_reflns_limit_l_min     -13
_diffrn_reflns_limit_l_max     13
_diffrn_reflns_reduction_process
; ?
;
_diffrn_standards_number     3
_diffrn_standards_interval_count     150
_diffrn_standards_decay_%     0.19
loop_
    _diffrn_standard_refln_index_h
    _diffrn_standard_refln_index_k
    _diffrn_standard_refln_index_l
    -2 -2 2
    -2 0 2
    -2 -1 0
_refine_special_details
;
Refinement of <i>F</i>^2^ against ALL reflections. The weighted <i>R</i>-factor
<i>wR</i> and goodness of fit <i>S</i> are based on <i>F</i>^2^, conventional
<i>R</i>-factors <i>R</i> are based on <i>F</i>, with <i>F</i> set to zero for
negative <i>F</i>^2^. The threshold expression of <i>F</i>^2^ >
2\s(<i>F</i>^2^) is used only for calculating <i>R</i>-factors(gt) <i>etc</i>.
and is not relevant to the choice of reflections for refinement.
<i>R</i>-factors based on <i>F</i>^2^ are statistically about twice as large
as those based on <i>F</i>, and <i>R</i>- factors based on ALL data will be
even larger.
;
_reflns_number_total     3078
_reflns_number_gt     1596
_reflns_threshold_expression     I>2\s(I)
_refine_ls_structure_factor_coef     Fsqd
_refine_ls_matrix_type     full
_refine_ls_R_factor_all     0.137
_refine_ls_R_factor_gt     0.056
_refine_ls_wR_factor_gt     0.133
_refine_ls_wR_factor_ref     0.165
_refine_ls_goodness_of_fit_ref     0.99
_refine_ls_restrained_S_all     0.99
_refine_ls_number_reflns     3078
_refine_ls_number_parameters     217
_refine_ls_number_restraints     0
_refine_ls_number_constraints     ?
_refine_ls_hydrogen_treatment     constr
_refine_ls_weighting_scheme     'calc'
_refine_ls_weighting_details
                 'calc w=1/[\s^2^(Fo^2^)+(0.0802P)^2^] where P=(Fo^2^+2Fc^2^)/3'
_atom_sites_solution_hydrogens     'geom'
_atom_sites_solution_primary     'direct'
_atom_sites_solution_secondary     'difmap'
_refine_ls_shift/su_max     0.000
_refine_ls_shift/su_mean     0.000
_refine_diff_density_max     0.21
_refine_diff_density_min     -0.31
_refine_ls_extinction_method     'none'
loop_
    _atom_type_symbol
    _atom_type_description
    _atom_type_scat_dispersion_real
    _atom_type_scat_dispersion_imag
    _atom_type_scat_source
    O O 0.0106 0.0060 'International Tables Vol C Tables 4.2.6.8 and 6.1.1.4'
    N N 0.0061 0.0033 'International Tables Vol C Tables 4.2.6.8 and 6.1.1.4'
    Cl Cl 0.1484 0.1585 'International Tables Vol C Tables 4.2.6.8 and 6.1.1.4'
    H H 0.0000 0.0000 'International Tables Vol C Tables 4.2.6.8 and 6.1.1.4'
    C C 0.0033 0.0016 'International Tables Vol C Tables 4.2.6.8 and 6.1.1.4'
_computing_data_collection
;
MSC/AFC7 Diffractometer Control for Windows
(Molecular Structure Corporation, 1999)
;
_computing_cell_refinement
;
MSC/AFC7 Diffractometer Control for Windows
(Molecular Structure Corporation, 1999)
;
_computing_data_reduction
                    'TEXSAN for Windows (Molecular Structure Corporation, 2001)'
_computing_structure_solution
                    'TEXSAN for Windows (Molecular Structure Corporation, 2001)'
_computing_structure_refinement
;
TEXSAN for Windows (Molecular Structure Corporation, 2001) and
SHELXL97 (Sheldrick, 2008)
;
_computing_molecular_graphics     'ORTEP-3 (Farrugia, 1997)'
_computing_publication_material
;
TEXSAN for Windows (Molecular Structure Corporation, 2001) and
PLATON (Spek, 2003)
;
loop_
    _atom_site_type_symbol
    _atom_site_label
    _atom_site_fract_x
    _atom_site_fract_y
    _atom_site_fract_z
    _atom_site_U_iso_or_equiv
    _atom_site_thermal_displace_type
    _atom_site_calc_flag
    _atom_site_refinement_flags
    _atom_site_occupancy
    Cl Cl3 0.45169(9) 0.55050(8) 0.30062(9) 0.0775(4) Uani . . 1.000
    O O4 0.28934(19) 0.46680(18) 0.13154(19) 0.0576(8) Uani . . 1.000
    O O8 0.5970(2) 0.0875(2) 0.5455(2) 0.0730(10) Uani . . 1.000
    O O13 1.02796(18) 0.23926(19) 0.5658(2) 0.0617(9) Uani . . 1.000
    O O14 0.94460(19) 0.41834(18) 0.6082(2) 0.0596(9) Uani . . 1.000
    N N1 0.5696(2) 0.1267(2) 0.3474(3) 0.0582(11) Uani . . 1.000
    C C1 0.3920(3) 0.2566(3) 0.3989(3) 0.0520(12) Uani . . 1.000
    C C2 0.4348(3) 0.3564(3) 0.3927(3) 0.0531(14) Uani . . 1.000
    C C3 0.3990(3) 0.4245(3) 0.3042(3) 0.0488(12) Uani . . 1.000
    C C4 0.3205(3) 0.3961(3) 0.2174(3) 0.0449(11) Uani . . 1.000
    C C5 0.2765(3) 0.2977(3) 0.2247(3) 0.0506(12) Uani . . 1.000
    C C6 0.3118(3) 0.2284(3) 0.3136(3) 0.0544(12) Uani . . 1.000
    C C7 0.4368(3) 0.1806(3) 0.4917(3) 0.0640(16) Uani . . 1.000
    C C8 0.5425(3) 0.1284(3) 0.4612(4) 0.0555(12) Uani . . 1.000
    C C9 0.6665(3) 0.0772(3) 0.3040(4) 0.0674(16) Uani . . 1.000
    C C10 0.7448(3) 0.1555(3) 0.2523(3) 0.0669(14) Uani . . 1.000
    C C11 0.7947(3) 0.2290(3) 0.3448(3) 0.0541(14) Uani . . 1.000
    C C12 0.8890(3) 0.1991(3) 0.4103(3) 0.0527(12) Uani . . 1.000
    C C13 0.9362(3) 0.2626(3) 0.4968(3) 0.0488(11) Uani . . 1.000
    C C14 0.8904(3) 0.3599(3) 0.5209(3) 0.0506(11) Uani . . 1.000
    C C15 0.7965(3) 0.3898(3) 0.4579(3) 0.0576(12) Uani . . 1.000
    C C16 0.7501(3) 0.3244(3) 0.3708(3) 0.0613(14) Uani . . 1.000
    C C17 1.0790(3) 0.1422(3) 0.5422(4) 0.0773(17) Uani . . 1.000
    C C18 0.8999(3) 0.5175(3) 0.6355(4) 0.0728(17) Uani . . 1.000
    H H1 0.52920 0.15340 0.28470 0.0690 Uiso . . 1.000
    H H2 0.48940 0.37790 0.45040 0.0640 Uiso . . 1.000
    H H4 0.22920 0.44390 0.09130 0.0690 Uiso . . 1.000
    H H5 0.22100 0.27710 0.16780 0.0600 Uiso . . 1.000
    H H6 0.28090 0.16070 0.31640 0.0650 Uiso . . 1.000
    H H7A 0.44830 0.21720 0.56580 0.0770 Uiso . . 1.000
    H H7B 0.38400 0.12770 0.50170 0.0770 Uiso . . 1.000
    H H9A 0.70220 0.04160 0.36940 0.0810 Uiso . . 1.000
    H H9B 0.64580 0.02860 0.24260 0.0810 Uiso . . 1.000
    H H10A 0.80160 0.11820 0.21600 0.0800 Uiso . . 1.000
    H H10B 0.70660 0.19560 0.19240 0.0800 Uiso . . 1.000
    H H12 0.92100 0.13350 0.39450 0.0630 Uiso . . 1.000
    H H15 0.76400 0.45500 0.47430 0.0690 Uiso . . 1.000
    H H16 0.68580 0.34580 0.32790 0.0730 Uiso . . 1.000
    H H17A 1.14550 0.13770 0.58820 0.0930 Uiso . . 1.000
    H H17B 1.03260 0.08680 0.56430 0.0930 Uiso . . 1.000
    H H17C 1.09290 0.13730 0.45860 0.0930 Uiso . . 1.000
    H H18A 0.82940 0.50840 0.66600 0.0870 Uiso . . 1.000
    H H18B 0.94520 0.55140 0.69460 0.0870 Uiso . . 1.000
    H H18C 0.89500 0.55850 0.56410 0.0870 Uiso . . 1.000
loop_
    _atom_site_aniso_label
    _atom_site_aniso_U_11
    _atom_site_aniso_U_22
    _atom_site_aniso_U_33
    _atom_site_aniso_U_12
    _atom_site_aniso_U_13
    _atom_site_aniso_U_23
    Cl3 0.0899(8) 0.0688(7) 0.0723(7) -0.0335(6) -0.0161(5) 0.0010(5)
    O4 0.0595(15) 0.0560(15) 0.0560(14) -0.0045(12) -0.0141(12) 0.0018(12)
    O8 0.0645(17) 0.0801(19) 0.0720(17) 0.0059(15) -0.0273(14) 0.0085(15)
    O13 0.0508(15) 0.0643(17) 0.0686(16) 0.0122(13) -0.0165(12) -0.0127(13)
    O14 0.0601(16) 0.0540(16) 0.0643(15) 0.0047(13) -0.0015(12) -0.0106(12)
    N1 0.0493(19) 0.067(2) 0.057(2) 0.0096(16) -0.0136(15) -0.0031(16)
    C1 0.050(2) 0.052(2) 0.054(2) 0.0073(18) 0.0011(17) 0.0026(17)
    C2 0.045(2) 0.064(3) 0.050(2) -0.0033(18) -0.0018(16) -0.0048(18)
    C3 0.047(2) 0.049(2) 0.050(2) -0.0101(17) -0.0029(16) -0.0042(17)
    C4 0.0438(19) 0.045(2) 0.0461(19) 0.0037(17) 0.0030(15) -0.0058(16)
    C5 0.040(2) 0.050(2) 0.061(2) -0.0008(16) -0.0082(17) -0.0053(17)
    C6 0.053(2) 0.045(2) 0.065(2) 0.0008(17) 0.0003(18) -0.0048(18)
    C7 0.069(3) 0.063(3) 0.060(2) 0.012(2) 0.0017(19) 0.0085(19)
    C8 0.056(2) 0.047(2) 0.062(2) -0.0032(18) -0.017(2) -0.0027(19)
    C9 0.056(2) 0.066(3) 0.079(3) 0.014(2) -0.013(2) -0.018(2)
    C10 0.051(2) 0.091(3) 0.058(2) 0.013(2) -0.0077(18) -0.010(2)
    C11 0.045(2) 0.068(3) 0.049(2) 0.0019(19) -0.0020(16) -0.0011(18)
    C12 0.045(2) 0.060(2) 0.053(2) 0.0025(17) 0.0000(17) -0.0080(18)
    C13 0.0361(19) 0.056(2) 0.054(2) 0.0038(17) -0.0033(16) 0.0037(17)
    C14 0.047(2) 0.058(2) 0.0474(19) -0.0014(18) 0.0082(16) 0.0020(18)
    C15 0.055(2) 0.057(2) 0.061(2) 0.0103(19) 0.0056(19) 0.0072(19)
    C16 0.048(2) 0.072(3) 0.063(2) 0.010(2) -0.0076(18) 0.008(2)
    C17 0.065(3) 0.078(3) 0.087(3) 0.025(2) -0.022(2) -0.017(2)
    C18 0.071(3) 0.065(3) 0.083(3) 0.004(2) 0.010(2) -0.013(2)
_geom_special_details
;
Bond distances, angles <i>etc</i>. have been calculated using the rounded
fractional coordinates. All su's are estimated from the variances of the
(full) variance-covariance matrix. The cell e.s.d.'s are taken into account in
the estimation of distances, angles and torsion angles
;
loop_
    _geom_bond_atom_site_label_1
    _geom_bond_atom_site_label_2
    _geom_bond_site_symmetry_1
    _geom_bond_site_symmetry_2
    _geom_bond_distance
    _geom_bond_publ_flag
    Cl3 C3 . . 1.744(4) no
    O4 C4 . . 1.359(4) no
    O8 C8 . . 1.245(5) no
    O13 C13 . . 1.374(4) no
    O13 C17 . . 1.425(5) no
    O14 C14 . . 1.376(4) no
    O14 C18 . . 1.424(5) no
    O4 H4 . . 0.9000 no
    N1 C9 . . 1.451(5) no
    N1 C8 . . 1.315(5) no
    N1 H1 . . 0.9100 no
    C1 C2 . . 1.388(5) no
    C1 C7 . . 1.506(5) no
    C1 C6 . . 1.389(5) no
    C2 C3 . . 1.373(5) no
    C3 C4 . . 1.386(5) no
    C4 C5 . . 1.379(5) no
    C5 C6 . . 1.384(5) no
    C7 C8 . . 1.515(5) no
    C9 C10 . . 1.520(5) no
    C10 C11 . . 1.506(5) no
    C11 C16 . . 1.377(5) no
    C11 C12 . . 1.400(5) no
    C12 C13 . . 1.370(5) no
    C13 C14 . . 1.401(5) no
    C14 C15 . . 1.383(5) no
    C15 C16 . . 1.385(5) no
    C2 H2 . . 0.9500 no
    C5 H5 . . 0.9500 no
    C6 H6 . . 0.9500 no
    C7 H7A . . 0.9500 no
    C7 H7B . . 0.9500 no
    C9 H9A . . 0.9500 no
    C9 H9B . . 0.9500 no
    C10 H10A . . 0.9500 no
    C10 H10B . . 0.9500 no
    C12 H12 . . 0.9500 no
    C15 H15 . . 0.9500 no
    C16 H16 . . 0.9500 no
    C17 H17A . . 0.9500 no
    C17 H17B . . 0.9500 no
    C17 H17C . . 0.9500 no
    C18 H18A . . 0.9500 no
    C18 H18B . . 0.9500 no
    C18 H18C . . 0.9500 no
loop_
    _geom_contact_atom_site_label_1
    _geom_contact_atom_site_label_2
    _geom_contact_distance
    _geom_contact_site_symmetry_1
    _geom_contact_site_symmetry_2
    _geom_contact_publ_flag
    Cl3 O4 2.894(3) . . no
    Cl3 C12 3.646(4) . 2_655 no
    Cl3 H12 2.9200 . 2_655 no
    Cl3 H17C 3.1100 . 2_655 no
    Cl3 H2 2.9700 . 3_666 no
    O4 Cl3 2.894(3) . . no
    O4 C17 3.411(5) . 2_655 no
    O4 O8 2.616(4) . 4_454 no
    O8 C4 3.295(4) . 4_555 no
    O8 C5 3.266(5) . 4_555 no
    O8 O4 2.616(4) . 4_555 no
    O8 C8 3.262(5) . 3_656 no
    O13 O14 2.569(3) . . no
    O14 C6 3.417(4) . 4_555 no
    O14 O13 2.569(3) . . no
    O14 N1 3.066(4) . 4_555 no
    O4 H17C 2.8300 . 2_655 no
    O4 H18A 2.7400 . 3_666 no
    O4 H6 2.7100 . 2_555 no
    O8 H9A 2.4500 . . no
    O8 H4 1.7400 . 4_555 no
    O8 H7B 2.8200 . 3_656 no
    O8 H5 2.6500 . 4_555 no
    O13 H1 2.7900 . 4_555 no
    O13 H10B 2.7000 . 4_555 no
    O14 H18C 2.8100 . 3_766 no
    O14 H1 2.3700 . 4_555 no
    N1 C2 3.431(5) . . no
    N1 C6 3.443(5) . . no
    N1 C16 3.379(5) . . no
    N1 O14 3.066(4) . 4_454 no
    C2 N1 3.431(5) . . no
    C4 C18 3.406(5) . 3_666 no
    C4 O8 3.295(4) . 4_454 no
    C4 C13 3.522(5) . 4_454 no
    C5 C14 3.375(5) . 4_454 no
    C5 C13 3.348(5) . 4_454 no
    C5 O8 3.266(5) . 4_454 no
    C6 C14 3.598(5) . 4_454 no
    C6 N1 3.443(5) . . no
    C6 O14 3.417(4) . 4_454 no
    C8 C8 3.574(6) . 3_656 no
    C8 O8 3.262(5) . 3_656 no
    C12 Cl3 3.646(4) . 2_645 no
    C13 C4 3.522(5) . 4_555 no
    C13 C5 3.348(5) . 4_555 no
    C14 C18 3.535(6) . 3_766 no
    C14 C6 3.598(5) . 4_555 no
    C14 C5 3.375(5) . 4_555 no
    C16 N1 3.379(5) . . no
    C17 O4 3.411(5) . 2_645 no
    C18 C4 3.406(5) . 3_666 no
    C18 C14 3.535(6) . 3_766 no
    C1 H1 2.5200 . . no
    C3 H18A 2.9800 . 3_666 no
    C4 H18A 2.6000 . 3_666 no
    C5 H18A 3.0800 . 3_666 no
    C6 H1 2.8800 . . no
    C8 H4 2.8200 . 4_555 no
    C12 H17B 2.8100 . . no
    C12 H17C 2.6700 . . no
    C12 H9A 3.0900 . . no
    C14 H18C 3.0300 . 3_766 no
    C15 H18A 2.7800 . . no
    C15 H9B 2.9500 . 2_655 no
    C15 H18C 2.7300 . . no
    C17 H12 2.5000 . . no
    C17 H10B 3.0600 . 4_555 no
    C18 H15 2.5300 . . no
    H1 C1 2.5200 . . no
    H1 C6 2.8800 . . no
    H1 H10B 2.5100 . . no
    H1 O13 2.7900 . 4_454 no
    H1 O14 2.3700 . 4_454 no
    H2 H7A 2.4900 . . no
    H2 Cl3 2.9700 . 3_666 no
    H4 H5 2.3100 . . no
    H4 O8 1.7400 . 4_454 no
    H4 C8 2.8200 . 4_454 no
    H4 H9A 2.4700 . 4_454 no
    H5 H4 2.3100 . . no
    H5 O8 2.6500 . 4_454 no
    H6 H7B 2.4100 . . no
    H6 O4 2.7100 . 2_545 no
    H7A H2 2.4900 . . no
    H7B H6 2.4100 . . no
    H7B O8 2.8200 . 3_656 no
    H9A O8 2.4500 . . no
    H9A C12 3.0900 . . no
    H9A H4 2.4700 . 4_555 no
    H9B C15 2.9500 . 2_645 no
    H10A H12 2.4300 . . no
    H10B H1 2.5100 . . no
    H10B H16 2.4600 . . no
    H10B O13 2.7000 . 4_454 no
    H10B C17 3.0600 . 4_454 no
    H10B H17A 2.5300 . 4_454 no
    H12 C17 2.5000 . . no
    H12 H10A 2.4300 . . no
    H12 H17B 2.3600 . . no
    H12 H17C 2.2100 . . no
    H12 Cl3 2.9200 . 2_645 no
    H15 C18 2.5300 . . no
    H15 H18A 2.3400 . . no
    H15 H18C 2.2900 . . no
    H16 H10B 2.4600 . . no
    H17A H10B 2.5300 . 4_555 no
    H17B C12 2.8100 . . no
    H17B H12 2.3600 . . no
    H17C C12 2.6700 . . no
    H17C H12 2.2100 . . no
    H17C Cl3 3.1100 . 2_645 no
    H17C O4 2.8300 . 2_645 no
    H18A C15 2.7800 . . no
    H18A H15 2.3400 . . no
    H18A O4 2.7400 . 3_666 no
    H18A C3 2.9800 . 3_666 no
    H18A C4 2.6000 . 3_666 no
    H18A C5 3.0800 . 3_666 no
    H18C C15 2.7300 . . no
    H18C H15 2.2900 . . no
    H18C O14 2.8100 . 3_766 no
    H18C C14 3.0300 . 3_766 no
loop_
    _geom_angle_atom_site_label_1
    _geom_angle_atom_site_label_2
    _geom_angle_atom_site_label_3
    _geom_angle_site_symmetry_1
    _geom_angle_site_symmetry_2
    _geom_angle_site_symmetry_3
    _geom_angle
    _geom_angle_publ_flag
    C13 O13 C17 . . . 116.7(3) no
    C14 O14 C18 . . . 117.1(3) no
    C4 O4 H4 . . . 109.00 no
    C8 N1 C9 . . . 124.5(3) no
    C9 N1 H1 . . . 110.00 no
    C8 N1 H1 . . . 125.00 no
    C2 C1 C7 . . . 120.1(3) no
    C6 C1 C7 . . . 121.8(3) no
    C2 C1 C6 . . . 118.0(3) no
    C1 C2 C3 . . . 120.7(3) no
    Cl3 C3 C2 . . . 119.8(3) no
    Cl3 C3 C4 . . . 118.6(3) no
    C2 C3 C4 . . . 121.6(4) no
    O4 C4 C3 . . . 118.7(3) no
    O4 C4 C5 . . . 123.5(3) no
    C3 C4 C5 . . . 117.8(3) no
    C4 C5 C6 . . . 121.1(3) no
    C1 C6 C5 . . . 120.8(4) no
    C1 C7 C8 . . . 115.5(3) no
    O8 C8 N1 . . . 124.1(3) no
    O8 C8 C7 . . . 117.7(4) no
    N1 C8 C7 . . . 118.2(3) no
    N1 C9 C10 . . . 112.2(3) no
    C9 C10 C11 . . . 114.1(3) no
    C10 C11 C16 . . . 122.9(3) no
    C10 C11 C12 . . . 119.3(3) no
    C12 C11 C16 . . . 117.8(3) no
    C11 C12 C13 . . . 121.4(4) no
    O13 C13 C12 . . . 125.3(3) no
    O13 C13 C14 . . . 114.7(3) no
    C12 C13 C14 . . . 120.0(3) no
    O14 C14 C15 . . . 125.3(3) no
    O14 C14 C13 . . . 115.6(3) no
    C13 C14 C15 . . . 119.2(3) no
    C14 C15 C16 . . . 119.9(4) no
    C11 C16 C15 . . . 121.8(3) no
    C1 C2 H2 . . . 120.00 no
    C3 C2 H2 . . . 120.00 no
    C4 C5 H5 . . . 119.00 no
    C6 C5 H5 . . . 119.00 no
    C1 C6 H6 . . . 120.00 no
    C5 C6 H6 . . . 120.00 no
    C1 C7 H7A . . . 108.00 no
    C1 C7 H7B . . . 108.00 no
    C8 C7 H7A . . . 108.00 no
    C8 C7 H7B . . . 108.00 no
    H7A C7 H7B . . . 109.00 no
    N1 C9 H9A . . . 109.00 no
    N1 C9 H9B . . . 109.00 no
    C10 C9 H9A . . . 109.00 no
    C10 C9 H9B . . . 109.00 no
    H9A C9 H9B . . . 109.00 no
    C9 C10 H10A . . . 108.00 no
    C9 C10 H10B . . . 108.00 no
    C11 C10 H10A . . . 108.00 no
    C11 C10 H10B . . . 108.00 no
    H10A C10 H10B . . . 109.00 no
    C11 C12 H12 . . . 119.00 no
    C13 C12 H12 . . . 119.00 no
    C14 C15 H15 . . . 120.00 no
    C16 C15 H15 . . . 120.00 no
    C11 C16 H16 . . . 119.00 no
    C15 C16 H16 . . . 119.00 no
    O13 C17 H17A . . . 109.00 no
    O13 C17 H17B . . . 109.00 no
    O13 C17 H17C . . . 110.00 no
    H17A C17 H17B . . . 109.00 no
    H17A C17 H17C . . . 109.00 no
    H17B C17 H17C . . . 109.00 no
    O14 C18 H18A . . . 109.00 no
    O14 C18 H18B . . . 109.00 no
    O14 C18 H18C . . . 109.00 no
    H18A C18 H18B . . . 109.00 no
    H18A C18 H18C . . . 109.00 no
    H18B C18 H18C . . . 110.00 no
loop_
    _geom_torsion_atom_site_label_1
    _geom_torsion_atom_site_label_2
    _geom_torsion_atom_site_label_3
    _geom_torsion_atom_site_label_4
    _geom_torsion_site_symmetry_1
    _geom_torsion_site_symmetry_2
    _geom_torsion_site_symmetry_3
    _geom_torsion_site_symmetry_4
    _geom_torsion
    _geom_torsion_publ_flag
    C17 O13 C13 C12 . . . . 1.8(5) no
    C17 O13 C13 C14 . . . . -178.4(3) no
    C18 O14 C14 C13 . . . . -179.7(3) no
    C18 O14 C14 C15 . . . . 0.1(5) no
    C9 N1 C8 O8 . . . . 0.0(6) no
    C9 N1 C8 C7 . . . . -178.2(3) no
    C8 N1 C9 C10 . . . . -115.1(4) no
    C6 C1 C2 C3 . . . . -0.4(5) no
    C7 C1 C2 C3 . . . . 176.3(3) no
    C2 C1 C6 C5 . . . . 0.5(5) no
    C7 C1 C6 C5 . . . . -176.1(3) no
    C2 C1 C7 C8 . . . . -78.9(4) no
    C6 C1 C7 C8 . . . . 97.7(4) no
    C1 C2 C3 Cl3 . . . . 178.4(3) no
    C1 C2 C3 C4 . . . . -0.9(6) no
    Cl3 C3 C4 O4 . . . . 1.3(5) no
    Cl3 C3 C4 C5 . . . . -177.3(3) no
    C2 C3 C4 O4 . . . . -179.4(3) no
    C2 C3 C4 C5 . . . . 2.0(5) no
    O4 C4 C5 C6 . . . . 179.5(3) no
    C3 C4 C5 C6 . . . . -1.9(5) no
    C4 C5 C6 C1 . . . . 0.7(6) no
    C1 C7 C8 O8 . . . . 161.4(3) no
    C1 C7 C8 N1 . . . . -20.3(5) no
    N1 C9 C10 C11 . . . . 66.8(4) no
    C9 C10 C11 C12 . . . . 86.5(4) no
    C9 C10 C11 C16 . . . . -91.8(4) no
    C10 C11 C12 C13 . . . . -178.9(3) no
    C16 C11 C12 C13 . . . . -0.5(5) no
    C10 C11 C16 C15 . . . . 178.8(3) no
    C12 C11 C16 C15 . . . . 0.5(5) no
    C11 C12 C13 O13 . . . . 179.5(3) no
    C11 C12 C13 C14 . . . . -0.3(5) no
    O13 C13 C14 O14 . . . . 1.0(4) no
    O13 C13 C14 C15 . . . . -178.7(3) no
    C12 C13 C14 O14 . . . . -179.2(3) no
    C12 C13 C14 C15 . . . . 1.1(5) no
    O14 C14 C15 C16 . . . . 179.2(3) no
    C13 C14 C15 C16 . . . . -1.1(5) no
    C14 C15 C16 C11 . . . . 0.3(5) no
loop_
    _geom_hbond_atom_site_label_D
    _geom_hbond_atom_site_label_H
    _geom_hbond_atom_site_label_A
    _geom_hbond_site_symmetry_A
    _geom_hbond_distance_DH
    _geom_hbond_distance_HA
    _geom_hbond_distance_DA
    _geom_hbond_angle_DHA
    _geom_hbond_publ_flag
    N1 H1 O14 4_454 0.91 2.37 3.066(4) 134 yes
    O4 H4 O8 4_454 0.90 1.74 2.616(4) 165 yes
