# Supplementary material for: 2-(3-Chloro-4-hydroxy­phen­yl)-N-(3,4-dimethoxy­pheneth­yl)acetamide
Source: Acta Crystallogr Sect E Struct Rep Online. 2008 May 10;64(Pt 6):o1057. doi: 10.1107/S1600536808013299 (PMC2961350; doi:10.1107/S1600536808013299)
Supplement: Supplementary file 2 [file e-64-o1057-Isup2.hkl]

# 
# h,k,l, Fc-squared, Fo-squared, sigma(Fo-squared) and status flag 
# 
data_I
_shelx_title '  771rq62  RAS 11.65.7  take 2' 
_shelx_refln_list_code          4 
_shelx_F_calc_maximum      163.38 
_exptl_crystal_F_000       736.00 
_reflns_d_resolution_high  0.8410 
 
loop_ 
 _symmetry_equiv_pos_as_xyz 
 'x, y, z' 
 '-x+1/2, y+1/2, -z+1/2' 
 '-x, -y, -z' 
 'x-1/2, -y-1/2, z-1/2' 
 
_cell_length_a    12.3294 
_cell_length_b    12.8395 
_cell_length_c    11.0616 
_cell_angle_alpha  90.000 
_cell_angle_beta   92.177 
_cell_angle_gamma  90.000 
 
_shelx_F_squared_multiplier     1.000 
 
loop_ 
 _refln_index_h 
 _refln_index_k 
 _refln_index_l 
 _refln_F_squared_calc 
 _refln_F_squared_meas 
 _refln_F_squared_sigma 
 _refln_observed_status 
   2   0   0     2927.53     2964.22     32.28 o 
   4   0   0      136.41      103.60     13.26 o 
   6   0   0     8248.85     8249.36    319.11 o 
   8   0   0     2298.37     2459.32     52.05 o 
  10   0   0        2.37       -5.43     13.73 o 
  12   0   0       59.25       27.19     19.99 o 
  14   0   0       51.32       41.80     14.06 o 
   2   1   0     5899.73     5868.42     66.99 o 
   3   1   0      466.33      514.40     15.14 o 
   4   1   0     1965.91     2044.00     37.40 o 
   5   1   0     1054.22     1201.91     21.69 o 
   6   1   0        7.82        5.13      7.95 o 
   7   1   0       26.53       23.97      6.48 o 
   8   1   0     1247.01     1354.96     39.20 o 
   9   1   0        0.86      -10.80     13.90 o 
  10   1   0        1.93      -13.95     13.95 o 
  11   1   0       20.51       15.34     14.28 o 
  12   1   0        2.32      -11.35     18.60 o 
  13   1   0        3.13       12.62     17.33 o 
  14   1   0       77.72       41.91     17.16 o 
   0   2   0      749.28      685.12     13.34 o 
   1   2   0     2337.18     2182.10     28.63 o 
   2   2   0      755.48      787.05     17.50 o 
   3   2   0       58.97       50.43      4.05 o 
   4   2   0      440.90      445.76     13.12 o 
   5   2   0      410.34      407.76     14.01 o 
   6   2   0       50.05       72.63      5.28 o 
   7   2   0      174.67      168.43     15.61 o 
   8   2   0      147.90      136.09     12.40 o 
   9   2   0       78.74       75.02      8.80 o 
  10   2   0       18.19       22.15     14.95 o 
  11   2   0        0.63        7.81     14.56 o 
  12   2   0        0.14        0.00     14.95 o 
  13   2   0       46.19       21.70     14.28 o 
  14   2   0        0.02      -19.93     19.93 o 
   1   3   0      684.44      717.34     24.80 o 
   2   3   0     5651.85     5372.13     56.79 o 
   3   3   0      804.87      869.27     21.10 o 
   4   3   0     1736.06     1714.97     25.23 o 
   5   3   0      383.96      375.88     14.04 o 
   6   3   0       10.42       19.32      5.37 o 
   7   3   0      210.26      230.88     17.61 o 
   8   3   0       69.29       65.39      7.64 o 
   9   3   0       91.30       93.13      9.52 o 
  10   3   0       74.00       77.40      9.63 o 
  11   3   0       90.56       85.99     10.85 o 
  12   3   0       54.61       50.38     14.45 o 
  13   3   0       25.28        7.70     23.37 o 
  14   3   0        5.21       -5.87     23.97 o 
   0   4   0     1005.19      853.05     21.48 o 
   1   4   0      836.70      803.46     16.01 o 
   2   4   0      225.22      196.90      9.65 o 
   3   4   0       31.30       27.76      6.87 o 
   4   4   0      513.85      566.37     24.25 o 
   5   4   0     1650.68     1700.94     28.67 o 
   6   4   0      717.33      774.76     28.51 o 
   7   4   0      288.11      287.75     20.26 o 
   8   4   0      121.70      117.82     10.74 o 
   9   4   0      164.36      186.92     14.34 o 
  10   4   0       61.88       85.04     10.46 o 
  11   4   0        0.22      -17.16     17.16 o 
  12   4   0      142.87      114.45     18.22 o 
  13   4   0      144.38      139.64     20.21 o 
  14   4   0        0.19       14.51     22.53 o 
   1   5   0      873.90      907.27     34.52 o 
   2   5   0        4.68       -2.14      5.90 o 
   3   5   0        8.13        1.59      7.22 o 
   4   5   0      936.97      989.88     22.00 o 
   5   5   0      121.85      152.93     14.45 o 
   6   5   0        3.55       -6.75     12.73 o 
   7   5   0       90.37       72.59      8.69 o 
   8   5   0      555.16      569.40     30.34 o 
   9   5   0      238.45      241.62     23.20 o 
  10   5   0       21.90       21.04      9.25 o 
  11   5   0       90.97       54.37     16.83 o 
  12   5   0        0.32       22.53     17.83 o 
  13   5   0        3.35        8.31     19.54 o 
   0   6   0     2938.86     3030.33     47.78 o 
   1   6   0      493.78      573.22     17.00 o 
   2   6   0      913.47      923.28     28.74 o 
   3   6   0     1728.85     1633.96     43.91 o 
   4   6   0      224.29      228.83     18.11 o 
   5   6   0     1722.53     1666.29     42.58 o 
   6   6   0      151.38      165.88     12.90 o 
   7   6   0     1552.50     1608.82     46.40 o 
   8   6   0      609.83      712.03     32.45 o 
   9   6   0      152.88      173.25     15.17 o 
  10   6   0       23.47       22.53      9.58 o 
  11   6   0      275.69      266.10     23.31 o 
  12   6   0       20.55       25.91     20.76 o 
  13   6   0        0.00       17.05     18.44 o 
   1   7   0      249.73      207.80     18.16 o 
   2   7   0      278.78      345.27     19.93 o 
   3   7   0        4.60        9.36     10.74 o 
   4   7   0        5.10       11.13      7.59 o 
   5   7   0       37.58       12.46      9.80 o 
   6   7   0       22.57        8.31      9.36 o 
   7   7   0       11.13        6.48     13.45 o 
   8   7   0       16.55      -15.56     17.44 o 
   9   7   0      299.91      285.20     26.58 o 
  10   7   0       33.60       39.75     13.34 o 
  11   7   0       24.82        5.09     22.26 o 
  12   7   0       19.90       16.39     14.12 o 
  13   7   0       15.46       12.01     22.48 o 
   0   8   0       37.11       46.79      7.25 o 
   1   8   0       43.20       48.56      7.14 o 
   2   8   0       30.29       39.64      7.70 o 
   3   8   0      131.59      132.61     11.85 o 
   4   8   0       17.56       11.41     13.51 o 
   5   8   0       78.61       85.16      8.80 o 
   6   8   0       57.25       77.85      9.41 o 
   7   8   0       75.97       67.38     10.30 o 
   8   8   0       19.64        1.61     15.12 o 
   9   8   0        1.86      -14.89     16.55 o 
  10   8   0       83.12       69.93     16.17 o 
  11   8   0       21.83       19.60     14.95 o 
  12   8   0        1.89       19.88     19.99 o 
   1   9   0      396.55      367.86     24.14 o 
   2   9   0       30.07       30.67      7.25 o 
   3   9   0       48.32       39.48      7.97 o 
   4   9   0      534.66      482.03     29.12 o 
   5   9   0       45.30       26.80     18.71 o 
   6   9   0      170.28      144.34     11.74 o 
   7   9   0      164.77      166.16     14.34 o 
   8   9   0      107.80       77.35     10.91 o 
   9   9   0       77.95      107.08     15.72 o 
  10   9   0       33.12       26.96     14.28 o 
  11   9   0       14.65       25.03     12.29 o 
   0  10   0      427.30      422.73     25.52 o 
   1  10   0       44.88       46.07      8.58 o 
   2  10   0      450.60      474.50     27.02 o 
   3  10   0        3.58       -2.77     15.50 o 
   4  10   0       39.32       18.94      9.74 o 
   5  10   0      273.01      283.76     24.64 o 
   6  10   0       62.99       57.64      9.63 o 
   7  10   0        0.40       20.21     20.10 o 
   8  10   0       18.46       28.57     19.43 o 
   9  10   0       13.25        5.09     19.16 o 
  10  10   0       61.22       16.61     26.02 o 
  11  10   0       31.34       29.68     24.64 o 
   1  11   0      270.27      246.22     16.83 o 
   2  11   0        3.12        4.37     14.23 o 
   3  11   0      104.48       92.41     12.01 o 
   4  11   0      216.29      188.14     15.72 o 
   5  11   0        5.54        9.74     15.56 o 
   6  11   0       67.13       79.23     16.28 o 
   7  11   0       42.65      -19.21     24.25 o 
   8  11   0        1.53      -25.14     25.14 o 
   9  11   0       17.85        2.88     24.42 o 
  10  11   0        0.44      -14.84     19.27 o 
   0  12   0       11.20       10.41     10.85 o 
   1  12   0       49.89       64.61     10.41 o 
   2  12   0        0.12       -3.38     15.95 o 
   3  12   0       78.45       91.80     17.88 o 
   4  12   0       88.36       66.99     18.27 o 
   5  12   0        2.64        7.09     17.22 o 
   6  12   0        9.99       20.15     17.77 o 
   7  12   0       13.27       36.93     13.62 o 
   8  12   0       10.40        2.77     18.33 o 
   9  12   0       10.91       -2.82     21.48 o 
   1  13   0       18.81       23.81     20.04 o 
   2  13   0       36.43       46.18     15.50 o 
   3  13   0       12.56      -17.22     21.70 o 
   4  13   0       47.12       67.38     14.89 o 
   5  13   0       42.76       20.98     20.71 o 
   6  13   0       83.27      101.49     18.22 o 
   7  13   0        0.00      -20.21     25.19 o 
   0  14   0        0.66        7.86     18.77 o 
   1  14   0        0.71       15.84     18.33 o 
   2  14   0        7.84        7.92     17.99 o 
   3  14   0        2.44        0.06     21.04 o 
   4  14   0       43.33       30.67     16.28 o 
   5  14   0        0.20        5.70     20.38 o 
   1  15   0        1.38      -11.79     20.54 o 
   2  15   0        2.47      -17.83     21.59 o 
 -13   0   1        0.46       15.12     17.44 o 
 -11   0   1      102.68      100.38     10.74 o 
  -9   0   1      991.19     1114.11     38.26 o 
  -7   0   1      453.30      472.73     23.37 o 
  -5   0   1       19.61       31.81     11.30 o 
  -3   0   1    10144.58    10471.42     76.07 o 
   1   0   1     2753.38     2504.34     35.99 o 
   3   0   1     1881.84     1087.73    389.40 o 
   5   0   1     2654.80     1814.69    589.58 o 
   7   0   1       63.26       49.61      6.81 o 
   9   0   1        0.03       -3.65     11.63 o 
  11   0   1       47.31       48.17      9.69 o 
  13   0   1       61.64       83.83     12.85 o 
 -14   1   1        3.85        8.42     17.50 o 
 -13   1   1        3.16       20.26     18.94 o 
 -12   1   1       37.78       35.21     14.01 o 
 -11   1   1        4.25        5.20      8.53 o 
 -10   1   1       43.51       48.89      8.75 o 
  -9   1   1       84.76       75.41      9.47 o 
  -8   1   1       83.55       78.57      8.47 o 
  -7   1   1      495.32      542.66     23.70 o 
  -6   1   1     1459.35     1529.94     57.14 o 
  -5   1   1      499.84      520.17     14.98 o 
  -4   1   1       23.60       33.16      4.03 o 
  -3   1   1     1548.28     1570.58     20.24 o 
  -2   1   1     4449.27     4287.23     59.80 o 
  -1   1   1    12300.55    10807.83     83.22 o 
   1   1   1       32.00       29.34      2.60 o 
   2   1   1     2400.29     2531.58     33.39 o 
   3   1   1       14.25       14.55      3.32 o 
   4   1   1       47.14       64.98      7.70 o 
   5   1   1       35.77       25.91      4.53 o 
   6   1   1     1849.64     1478.29    136.20 o 
   7   1   1        0.10      -11.24     11.24 o 
   8   1   1       30.37        8.47     12.01 o 
   9   1   1        5.53        8.47     11.57 o 
  10   1   1       17.03       19.60      7.47 o 
  11   1   1        8.04        7.75     12.40 o 
  12   1   1        1.62       34.38     11.24 o 
  13   1   1       57.65       22.98     22.98 o 
  14   1   1        1.83      -11.30     21.04 o 
 -14   2   1        0.00      -22.53     22.53 o 
 -13   2   1        0.43       10.24     18.44 o 
 -12   2   1        7.11        6.92     19.16 o 
 -11   2   1        6.56       -9.25     15.17 o 
 -10   2   1      412.38      374.29     26.69 o 
  -9   2   1       10.43       13.40     13.68 o 
  -8   2   1      373.25      338.96     22.59 o 
  -7   2   1      155.35      173.30     15.50 o 
  -6   2   1       46.07       41.66      5.03 o 
  -5   2   1     2196.95     2306.60     30.63 o 
  -4   2   1     3664.21     3851.58     38.91 o 
  -3   2   1     4946.31     5049.63     75.44 o 
  -2   2   1    13609.47    12847.63    116.22 o 
  -1   2   1     5049.38     4904.31     63.89 o 
   0   2   1      835.95      704.06     10.33 o 
   1   2   1      258.02      231.49      9.58 o 
   2   2   1     1135.14     1176.84     21.70 o 
   3   2   1      300.51      308.13     13.32 o 
   4   2   1     1700.81     1718.90     95.81 o 
   5   2   1     2886.29     2858.44     50.05 o 
   6   2   1      232.75      237.64     12.79 o 
   7   2   1        2.70        2.77     10.24 o 
   8   2   1       14.16        9.74     12.07 o 
   9   2   1       50.94       51.82      8.14 o 
  10   2   1      137.24      146.50     12.13 o 
  11   2   1       42.30       14.06     15.56 o 
  12   2   1        7.97        6.98     19.32 o 
  13   2   1        0.04       15.50     19.99 o 
  14   2   1        0.13       17.05     18.44 o 
 -14   3   1       17.11       17.22     15.72 o 
 -13   3   1       23.72       23.31     20.65 o 
 -12   3   1       23.15       16.39     16.50 o 
 -11   3   1      241.33      253.64     24.47 o 
 -10   3   1       17.46       19.93     15.28 o 
  -9   3   1        0.03       -2.49     14.06 o 
  -8   3   1        0.01        7.86     10.96 o 
  -7   3   1      281.50      316.32     20.04 o 
  -6   3   1        0.60        3.32      8.75 o 
  -5   3   1      679.66      653.42     17.74 o 
  -4   3   1      601.68      618.08     16.64 o 
  -3   3   1       14.30       12.04      5.90 o 
  -2   3   1     4406.00     4234.27     42.42 o 
  -1   3   1     2839.34     2784.41     75.94 o 
   0   3   1     2159.13     1934.97     21.34 o 
   1   3   1     2735.67     2638.97     29.48 o 
   2   3   1     2723.82     2597.84     43.82 o 
   3   3   1     4860.51     5034.00     43.69 o 
   4   3   1       85.29       89.04      5.80 o 
   5   3   1      563.84      603.42     33.22 o 
   6   3   1      252.26      231.66     17.61 o 
   7   3   1      422.98      467.36     23.48 o 
   8   3   1      282.99      279.44     20.54 o 
   9   3   1       25.14        7.70     12.85 o 
  10   3   1       59.48       51.55     10.02 o 
  11   3   1        3.41       -6.48     14.34 o 
  12   3   1       37.16       30.73     21.10 o 
  13   3   1        0.08        7.81     18.71 o 
  14   3   1        4.14        8.64     18.11 o 
 -14   4   1        3.06      -17.77     21.54 o 
 -13   4   1        5.36       13.18     20.49 o 
 -12   4   1        0.46      -20.26     20.26 o 
 -11   4   1       20.66        9.69     17.94 o 
 -10   4   1      614.52      635.07     34.60 o 
  -9   4   1      105.99       99.11     10.63 o 
  -8   4   1      301.90      347.88     22.70 o 
  -7   4   1       36.94       32.89      7.25 o 
  -6   4   1       23.99       10.96     10.74 o 
  -5   4   1      132.50      125.24      7.29 o 
  -4   4   1      635.39      718.03     18.25 o 
  -3   4   1     1296.83     1306.67     55.42 o 
  -2   4   1     3949.65     3792.34     46.43 o 
  -1   4   1       12.04       10.48      6.07 o 
   0   4   1      384.80      381.48     11.04 o 
   1   4   1     6334.80     6244.11    144.21 o 
   2   4   1      371.27      351.18     12.49 o 
   3   4   1      506.30      585.24     15.71 o 
   4   4   1      550.96      603.03     16.73 o 
   5   4   1      408.90      419.35     15.89 o 
   6   4   1        5.69       12.01     10.19 o 
   7   4   1      229.33      286.20     19.49 o 
   8   4   1       39.44       41.42      8.47 o 
   9   4   1       23.97       32.72      8.64 o 
  10   4   1      503.66      504.51     29.73 o 
  11   4   1       29.36       -3.43     17.94 o 
  12   4   1       12.15       29.34     14.01 o 
  13   4   1        9.55        5.54     21.10 o 
  14   4   1       11.25       -2.82     18.83 o 
 -13   5   1      126.07      130.50     17.11 o 
 -12   5   1        0.01       -4.93     20.93 o 
 -11   5   1       34.66       39.64     13.57 o 
 -10   5   1       38.35       27.24     10.24 o 
  -9   5   1        0.06        9.80     13.18 o 
  -8   5   1       26.99       23.31      8.64 o 
  -7   5   1      689.12      643.26     30.06 o 
  -6   5   1        0.88       12.01      9.74 o 
  -5   5   1      706.04      801.00     28.46 o 
  -4   5   1       14.25        6.13      7.10 o 
  -3   5   1      898.61      917.41     28.35 o 
  -2   5   1      600.55      573.00     25.86 o 
  -1   5   1      464.26      431.34     14.20 o 
   0   5   1      226.21      255.95     17.03 o 
   1   5   1     1880.42     1766.63     33.41 o 
   2   5   1     1830.16     1928.11     27.97 o 
   3   5   1     1527.66     1560.50     26.24 o 
   4   5   1      349.49      362.29     14.44 o 
   5   5   1       56.45       56.81      6.98 o 
   6   5   1      131.71      133.99     11.35 o 
   7   5   1       49.38       55.15      8.19 o 
   8   5   1       22.16       13.95     15.00 o 
   9   5   1      748.80      759.87     35.05 o 
  10   5   1      334.72      324.07     28.63 o 
  11   5   1      418.44      390.67     34.27 o 
  12   5   1      199.99      171.36     20.87 o 
  13   5   1       61.92       13.95     26.08 o 
 -13   6   1        5.57       22.70     22.42 o 
 -12   6   1        9.50       10.35     21.76 o 
 -11   6   1       11.93       24.86     12.18 o 
 -10   6   1       37.08       37.15     10.08 o 
  -9   6   1      269.98      241.13     17.11 o 
  -8   6   1       10.50       23.86     16.61 o 
  -7   6   1        6.31       -7.25     12.51 o 
  -6   6   1        2.43       -7.70     12.73 o 
  -5   6   1      166.43      158.91     11.52 o 
  -4   6   1      473.08      488.34     23.20 o 
  -3   6   1      258.88      314.54     18.69 o 
  -2   6   1      776.32      826.42     42.36 o 
  -1   6   1      182.11      162.79     10.63 o 
   0   6   1      146.62      152.33      7.98 o 
   1   6   1      921.54     1029.30     22.02 o 
   2   6   1     5174.34     5433.62    102.38 o 
   3   6   1     2472.17     2448.19     47.31 o 
   4   6   1      108.78      105.14     10.08 o 
   5   6   1     1764.64     1792.14     43.63 o 
   6   6   1     1227.28     1309.56     40.03 o 
   7   6   1      333.34      312.66     23.59 o 
   8   6   1      734.76      815.68     35.66 o 
   9   6   1      444.42      445.05     29.01 o 
  10   6   1       12.61        6.42     18.16 o 
  11   6   1      225.20      187.36     20.54 o 
  12   6   1       19.46       31.34     21.26 o 
  13   6   1       23.34      -22.59     22.59 o 
 -13   7   1      102.14       99.39     17.11 o 
 -12   7   1        0.03       10.96     17.22 o 
 -11   7   1       19.59       12.57     22.70 o 
 -10   7   1      133.42      125.30     20.21 o 
  -9   7   1      691.28      704.39     36.60 o 
  -8   7   1      160.95      162.61     15.06 o 
  -7   7   1       19.75       22.15      8.42 o 
  -6   7   1      235.60      218.37     19.93 o 
  -5   7   1       30.59       21.48      8.19 o 
  -4   7   1       68.83       86.65      8.25 o 
  -3   7   1     1204.73     1258.62     36.21 o 
  -2   7   1      643.64      664.74     27.35 o 
  -1   7   1     1636.16     1649.90     39.64 o 
   0   7   1       26.56       40.27      9.47 o 
   1   7   1     1620.54     1661.20     39.53 o 
   2   7   1       92.54       82.28      7.75 o 
   3   7   1        0.81        4.71      7.20 o 
   4   7   1       24.64       21.54      7.20 o 
   5   7   1       99.30      114.78      9.86 o 
   6   7   1        0.03        7.20     12.18 o 
   7   7   1        0.39       10.52     11.74 o 
   8   7   1      137.95      153.31     12.29 o 
   9   7   1        2.35      -16.94     16.94 o 
  10   7   1       92.29      103.26     17.11 o 
  11   7   1       61.73       72.86     16.17 o 
  12   7   1        1.53       -8.14     20.65 o 
 -12   8   1        0.37       -2.93     16.94 o 
 -11   8   1        0.21       13.12     19.10 o 
 -10   8   1       22.92       21.65     14.23 o 
  -9   8   1        7.40       15.06     12.62 o 
  -8   8   1       39.38       55.87      9.41 o 
  -7   8   1        7.77       17.05     16.28 o 
  -6   8   1      107.40      107.91     10.19 o 
  -5   8   1      851.19      831.01     33.28 o 
  -4   8   1        1.61        3.49     11.02 o 
  -3   8   1      342.22      368.97     21.98 o 
  -2   8   1        1.66      -10.35     11.96 o 
  -1   8   1      245.22      225.51     18.99 o 
   0   8   1       11.76       12.06      8.28 o 
   1   8   1       45.59       39.70      7.64 o 
   2   8   1      609.11      577.60     27.02 o 
   3   8   1      352.05      386.80     23.37 o 
   4   8   1      274.01      273.02     22.42 o 
   5   8   1      684.63      687.67     31.61 o 
   6   8   1      105.57       86.21     10.96 o 
   7   8   1      238.81      262.55     24.64 o 
   8   8   1       71.87       73.81     10.46 o 
   9   8   1        1.15      -13.40     18.99 o 
  10   8   1        6.42        7.42     15.23 o 
  11   8   1        2.67      -16.11     21.54 o 
  12   8   1        0.15        8.58     17.99 o 
 -11   9   1        2.63       -8.36     16.00 o 
 -10   9   1        4.19       18.05     16.94 o 
  -9   9   1        6.55       26.13     18.38 o 
  -8   9   1        8.77       -9.86     15.17 o 
  -7   9   1        1.77      -16.00     16.00 o 
  -6   9   1       94.03       77.24      9.74 o 
  -5   9   1       34.65       21.54     16.78 o 
  -4   9   1      261.92      298.60     21.87 o 
  -3   9   1      198.83      209.29     20.60 o 
  -2   9   1      434.98      434.53     26.80 o 
  -1   9   1       51.78       64.72      8.08 o 
   0   9   1      117.96      119.51      7.40 o 
   1   9   1       16.60        4.65     12.18 o 
   2   9   1       43.06       46.34      8.08 o 
   3   9   1      137.60      137.37     12.68 o 
   4   9   1        9.83        0.06     13.29 o 
   5   9   1       75.83       54.70     10.13 o 
   6   9   1       73.58       90.25     10.58 o 
   7   9   1       88.68       88.03     11.52 o 
   8   9   1        4.57       20.10     14.17 o 
   9   9   1        0.32       -4.98     19.27 o 
  10   9   1       37.95       28.40     22.76 o 
  11   9   1        0.56       -5.59     18.99 o 
 -11  10   1        0.67      -14.62     23.03 o 
 -10  10   1        3.33       -2.71     18.83 o 
  -9  10   1        0.37        0.00     14.06 o 
  -8  10   1       33.16       38.15     13.57 o 
  -7  10   1       26.19       38.09     13.62 o 
  -6  10   1       25.17       44.74      9.25 o 
  -5  10   1       52.94       58.63     10.35 o 
  -4  10   1      204.27      200.32     14.95 o 
  -3  10   1      121.69      146.56     13.45 o 
  -2  10   1        4.21        1.33     15.28 o 
  -1  10   1        1.41       -5.20     15.39 o 
   0  10   1        4.14       12.85     10.18 o 
   1  10   1        5.90      -10.41     14.12 o 
   2  10   1        6.69        7.92     14.56 o 
   3  10   1      292.53      283.15     24.08 o 
   4  10   1      143.96      137.87     12.79 o 
   5  10   1       23.44       22.37     16.67 o 
   6  10   1        8.82       -1.61     14.45 o 
   7  10   1       33.04       41.69     13.01 o 
   8  10   1        0.01      -21.43     21.43 o 
   9  10   1        5.52        5.15     20.32 o 
  10  10   1       18.66       55.37     14.23 o 
 -10  11   1        7.39       14.84     21.37 o 
  -9  11   1       17.66        9.74     15.17 o 
  -8  11   1       15.92       20.65     21.37 o 
  -7  11   1       68.42       92.80     18.77 o 
  -6  11   1        2.83       -2.33     17.72 o 
  -5  11   1       54.92       43.24     10.35 o 
  -4  11   1      101.35       96.06     11.24 o 
  -3  11   1        2.24       -9.02     15.78 o 
  -2  11   1      112.44      131.28     11.90 o 
  -1  11   1        7.06        1.44     13.90 o 
   0  11   1        1.93       -1.71     10.43 o 
   1  11   1      114.60      128.34     11.63 o 
   2  11   1        1.27       16.28     14.01 o 
   3  11   1        0.39      -15.12     17.22 o 
   4  11   1      863.62      924.70     40.97 o 
   5  11   1       43.29       54.09     10.19 o 
   6  11   1      119.75      164.39     17.44 o 
   7  11   1       75.32       67.49     17.00 o 
   8  11   1        2.72       10.35     15.39 o 
   9  11   1       13.06       16.72     23.48 o 
  10  11   1       12.25        9.08     25.52 o 
  -9  12   1        7.02       -5.81     20.04 o 
  -8  12   1       75.70      130.00     19.21 o 
  -7  12   1       40.26       42.19     17.33 o 
  -6  12   1        2.42       -2.55     23.81 o 
  -5  12   1       83.38      102.26     17.05 o 
  -4  12   1      192.51      151.87     19.05 o 
  -3  12   1        3.74       27.02     18.27 o 
  -2  12   1        2.22      -17.16     17.16 o 
  -1  12   1       76.72       60.63     10.85 o 
   0  12   1      259.95      281.57     21.90 o 
   1  12   1        0.23       -1.66     14.84 o 
   2  12   1      341.29      272.58     26.69 o 
   3  12   1      485.92      491.17     39.53 o 
   4  12   1       54.35       56.92     16.17 o 
   5  12   1        1.34      -12.35     22.37 o 
   6  12   1        0.07      -12.68     20.71 o 
   7  12   1       59.14       51.77     15.17 o 
   8  12   1       39.67       54.81     15.23 o 
  -7  13   1        0.71        5.70     17.77 o 
  -6  13   1      342.68      301.14     26.13 o 
  -5  13   1        0.54       18.44     18.49 o 
  -4  13   1        0.77       -7.64     23.81 o 
  -3  13   1       39.79       29.84     22.76 o 
  -2  13   1        1.15      -16.89     19.60 o 
  -1  13   1       11.48       21.54     12.51 o 
   0  13   1       24.32       19.47     15.11 o 
   1  13   1       25.72       23.92     14.56 o 
   2  13   1       69.21       75.63     16.17 o 
   3  13   1       73.40       46.12     18.60 o 
   4  13   1       40.97       25.58     22.31 o 
   5  13   1        5.42       29.01     14.06 o 
   6  13   1       39.84       24.86     20.76 o 
   7  13   1        2.67      -24.53     24.53 o 
  -5  14   1       53.39       70.65     19.10 o 
  -4  14   1       69.91       62.95     17.33 o 
  -3  14   1        0.02        2.82     19.05 o 
  -2  14   1       44.74       61.73     14.17 o 
  -1  14   1        3.65      -18.71     21.43 o 
   0  14   1       22.41       23.77     12.31 o 
   1  14   1        0.03       -5.48     20.21 o 
   2  14   1      168.57      162.56     19.16 o 
   3  14   1       12.15        5.59     26.19 o 
   4  14   1        5.32        8.42     18.77 o 
   5  14   1        4.83        5.70     15.34 o 
  -2  15   1        0.02       23.64     13.79 o 
  -1  15   1       13.62        8.58     16.00 o 
   0  15   1        0.59       -1.57     16.78 o 
   1  15   1       33.97       66.99     15.50 o 
   2  15   1       19.25       -2.77     24.75 o 
 -14   0   2        0.34        0.00     15.39 o 
 -12   0   2       24.72       26.36     12.18 o 
 -10   0   2      214.80      236.14     23.25 o 
  -8   0   2        0.08        3.16     12.13 o 
  -6   0   2      974.24     1160.69     33.83 o 
  -4   0   2      148.28      153.25     10.99 o 
  -2   0   2    19680.40    19030.54    143.79 o 
   0   0   2       54.84       52.98      3.38 o 
   2   0   2     4393.42     4061.88    164.25 o 
   4   0   2     5000.43     3389.69   1101.46 o 
   6   0   2      571.82      383.36     99.16 o 
   8   0   2       75.73       73.86      8.25 o 
  10   0   2        1.62       -5.54     13.45 o 
  12   0   2      221.16      164.50     18.66 o 
  14   0   2       19.46       19.88     22.31 o 
 -14   1   2       12.18       35.27     11.02 o 
 -13   1   2       39.33       23.03     21.26 o 
 -12   1   2       78.08       66.77     13.73 o 
 -11   1   2       19.02       -4.60     17.99 o 
 -10   1   2      198.42      206.63     15.84 o 
  -9   1   2        2.16       -7.42     14.73 o 
  -8   1   2        2.41        1.05     10.91 o 
  -7   1   2     1094.55     1169.20     35.44 o 
  -6   1   2       79.68       79.66      5.85 o 
  -5   1   2     1466.41     1576.31     25.72 o 
  -4   1   2     3302.45     3479.54     98.17 o 
  -3   1   2    13739.62    13225.08     93.96 o 
  -2   1   2     2996.83     2821.19     27.66 o 
  -1   1   2     4135.02     4233.86     61.35 o 
   0   1   2     4366.15     3829.09     32.89 o 
   1   1   2     7704.40     6374.59     76.35 o 
   2   1   2      481.09      468.29     32.45 o 
   3   1   2    16397.33    16509.25    182.66 o 
   4   1   2      162.73      151.40     11.71 o 
   5   1   2      832.17      681.45     17.85 o 
   6   1   2      665.17      519.70     19.90 o 
   7   1   2       42.68       43.74      7.20 o 
   8   1   2        0.01      -10.02     12.24 o 
   9   1   2        3.92       -7.36     13.34 o 
  10   1   2        0.15       12.24      7.20 o 
  11   1   2      168.63      145.78     12.57 o 
  12   1   2       46.23       39.75     12.40 o 
  13   1   2      109.93       45.35     19.05 o 
  14   1   2       46.89       24.25     16.83 o 
 -14   2   2       21.67       22.70     18.88 o 
 -13   2   2        2.78      -24.92     24.92 o 
 -12   2   2       31.47       20.93     15.12 o 
 -11   2   2        0.10      -14.84     14.84 o 
 -10   2   2       34.24       39.86      9.02 o 
  -9   2   2        1.21       11.35     14.78 o 
  -8   2   2      589.93      559.88     28.35 o 
  -7   2   2        4.74       15.34     10.96 o 
  -6   2   2       77.54      103.95      7.01 o 
  -5   2   2     1443.06     1548.13     26.11 o 
  -4   2   2     1480.31     1551.72     24.31 o 
  -3   2   2       91.76      118.24     13.51 o 
  -2   2   2    26692.25    24648.30    197.16 o 
  -1   2   2     4931.54     4538.05    133.16 o 
   0   2   2     4593.24     4133.55    125.05 o 
   1   2   2     7047.80     6058.27    170.81 o 
   2   2   2      658.67      616.52     19.05 o 
   3   2   2      871.73      895.49     31.26 o 
   4   2   2      111.53      117.14      6.15 o 
   5   2   2      916.55     1051.70     22.03 o 
   6   2   2      258.78      313.60     18.38 o 
   7   2   2      229.79      214.88     17.27 o 
   8   2   2        0.09        0.06     11.02 o 
   9   2   2      349.62      402.52     26.80 o 
  10   2   2      255.90      252.03     22.81 o 
  11   2   2       27.07        6.37     16.00 o 
  12   2   2      105.30      101.93     14.95 o 
  13   2   2       29.34       35.38     13.45 o 
  14   2   2        0.66      -14.62     23.70 o 
 -14   3   2        7.81        8.64     19.38 o 
 -13   3   2       22.19       32.78     14.12 o 
 -12   3   2       78.05       72.48     16.28 o 
 -11   3   2        7.56      -16.72     16.72 o 
 -10   3   2      160.27      164.33     14.34 o 
  -9   3   2      168.39      170.48     13.18 o 
  -8   3   2       12.47       -1.11     12.13 o 
  -7   3   2        9.53       21.15      6.15 o 
  -6   3   2      421.80      465.09     22.26 o 
  -5   3   2        4.21       11.24      4.21 o 
  -4   3   2      669.15      811.91     41.44 o 
  -3   3   2     2476.02     2570.84     88.98 o 
  -2   3   2      206.52      206.02     10.00 o 
  -1   3   2       18.12       10.54      5.57 o 
   0   3   2     2680.55     2598.69     32.17 o 
   1   3   2       44.09       33.79      4.32 o 
   2   3   2       76.12       67.70      5.19 o 
   3   3   2       21.68       38.96      4.29 o 
   4   3   2      132.99      133.56      7.70 o 
   5   3   2       56.59       61.96      5.39 o 
   6   3   2     2250.33     2369.46     47.51 o 
   7   3   2        0.87       -3.05      9.25 o 
   8   3   2      605.52      543.10     28.13 o 
   9   3   2       55.99       46.84      8.19 o 
  10   3   2       17.63       -4.48     15.06 o 
  11   3   2        0.67      -14.89     17.72 o 
  12   3   2       11.09       -9.91     22.48 o 
  13   3   2       38.93        2.49     20.87 o 
  14   3   2        0.61      -22.98     22.98 o 
 -14   4   2       10.75       20.76     20.65 o 
 -13   4   2       55.60        8.36     26.69 o 
 -12   4   2      182.36      160.12     18.16 o 
 -11   4   2       36.87        3.49     19.16 o 
 -10   4   2       29.34       14.89     11.63 o 
  -9   4   2       26.44       34.83      8.58 o 
  -8   4   2      285.22      292.18     23.97 o 
  -7   4   2       81.55       69.60      7.86 o 
  -6   4   2      354.26      374.17     21.59 o 
  -5   4   2     3364.36     3644.25     57.19 o 
  -4   4   2      372.60      431.57     14.96 o 
  -3   4   2       47.30       41.57      9.22 o 
  -2   4   2      142.30      149.23     16.58 o 
  -1   4   2     1171.44     1157.92     43.60 o 
   0   4   2      947.88      972.03     17.32 o 
   1   4   2       11.62        5.37      4.71 o 
   2   4   2      499.07      560.56     17.66 o 
   3   4   2     2247.25     2274.36     30.50 o 
   4   4   2       15.88        4.81      5.93 o 
   5   4   2     1293.24     1459.27     36.87 o 
   6   4   2       74.62       80.73      7.70 o 
   7   4   2       18.88       27.91      6.48 o 
   8   4   2      240.82      204.53     14.78 o 
   9   4   2       40.10       24.47     16.78 o 
  10   4   2      122.34      111.07     10.85 o 
  11   4   2        0.28       11.35     19.71 o 
  12   4   2        5.69       24.92     17.94 o 
  13   4   2        4.38       13.73     17.50 o 
 -13   5   2       10.97       33.33     14.01 o 
 -12   5   2      119.23      135.15     19.05 o 
 -11   5   2      506.81      445.10     38.26 o 
 -10   5   2      572.16      648.63     34.94 o 
  -9   5   2       16.88       -2.77     14.51 o 
  -8   5   2        0.23      -15.67     15.67 o 
  -7   5   2       49.46       45.29      7.75 o 
  -6   5   2        5.84        4.15     12.46 o 
  -5   5   2     1184.71     1329.38     36.49 o 
  -4   5   2     4294.19     4579.79     72.42 o 
  -3   5   2      275.46      358.60     36.65 o 
  -2   5   2     1367.61     1274.94     57.83 o 
  -1   5   2       60.92       63.35      5.05 o 
   0   5   2     2580.68     2446.89     33.47 o 
   1   5   2     1079.36     1048.07     21.28 o 
   2   5   2      932.58      992.48     21.18 o 
   3   5   2      564.07      667.13     18.96 o 
   4   5   2      317.19      350.31     19.32 o 
   5   5   2      216.04      225.84     16.72 o 
   6   5   2      884.60      967.05     33.89 o 
   7   5   2       90.09       93.29      9.19 o 
   8   5   2      951.61      985.66     38.37 o 
   9   5   2       29.55       21.48     15.50 o 
  10   5   2      127.92      148.55     12.73 o 
  11   5   2       13.08       11.57     21.32 o 
  12   5   2       19.43       24.42     14.12 o 
  13   5   2      152.25      146.45     20.21 o 
 -13   6   2        9.73       -2.99     23.14 o 
 -12   6   2       38.59        5.20     18.55 o 
 -11   6   2        0.92        2.16     22.92 o 
 -10   6   2       15.27       23.97      8.75 o 
  -9   6   2       53.64       63.01      9.52 o 
  -8   6   2        7.86        3.99     14.28 o 
  -7   6   2        1.56       -2.55     11.13 o 
  -6   6   2       53.30       77.07      8.03 o 
  -5   6   2      105.51       90.25      8.14 o 
  -4   6   2      307.12      340.46     20.71 o 
  -3   6   2      404.79      396.77     21.04 o 
  -2   6   2      518.28      610.65     19.85 o 
  -1   6   2      695.27      668.78     18.44 o 
   0   6   2        3.26       -6.45      6.45 o 
   1   6   2        5.03        8.93      5.19 o 
   2   6   2      325.25      285.81     14.07 o 
   3   6   2       72.90       69.21      6.92 o 
   4   6   2      444.54      508.11     25.08 o 
   5   6   2      164.98      227.40     19.05 o 
   6   6   2       19.21       12.57     13.57 o 
   7   6   2       44.03       48.00      9.02 o 
   8   6   2      628.63      667.40     34.05 o 
   9   6   2        3.64       -5.92     16.28 o 
  10   6   2       89.54       90.64     11.85 o 
  11   6   2       21.93       12.40     22.15 o 
  12   6   2       96.69       83.88     18.11 o 
  13   6   2        7.19      -14.78     22.81 o 
 -12   7   2        3.31       26.13     11.74 o 
 -11   7   2       48.60       57.97     15.67 o 
 -10   7   2       24.72       11.57     21.81 o 
  -9   7   2       64.65       89.81     10.52 o 
  -8   7   2        9.59       13.07     10.52 o 
  -7   7   2      638.49      717.90     33.11 o 
  -6   7   2      256.29      250.26     21.21 o 
  -5   7   2      226.65      245.67     20.54 o 
  -4   7   2      534.72      603.90     27.68 o 
  -3   7   2       35.36       39.59      6.75 o 
  -2   7   2      120.96      127.79     10.63 o 
  -1   7   2      268.67      246.88     18.27 o 
   0   7   2      183.33      197.03     11.66 o 
   1   7   2      610.34      572.34     25.97 o 
   2   7   2      718.08      736.22     28.35 o 
   3   7   2       73.50       60.63      7.64 o 
   4   7   2      144.99      168.98     12.18 o 
   5   7   2      107.84      110.02      9.36 o 
   6   7   2      114.84      130.39     10.24 o 
   7   7   2      304.79      352.14     26.58 o 
   8   7   2      669.48      709.98     35.66 o 
   9   7   2        5.83       -9.74     16.28 o 
  10   7   2       10.30       -4.76     21.26 o 
  11   7   2        0.27        0.00     17.72 o 
  12   7   2      144.32      139.31     20.38 o 
 -12   8   2       14.87       -0.11     22.31 o 
 -11   8   2        1.92       -8.08     17.88 o 
 -10   8   2        7.97      -19.43     19.43 o 
  -9   8   2       99.70       62.12     16.17 o 
  -8   8   2        0.95       12.51     13.45 o 
  -7   8   2      101.32       91.36     10.19 o 
  -6   8   2        3.71      -14.89     14.89 o 
  -5   8   2        0.12        5.09     12.07 o 
  -4   8   2       76.36       83.49      9.30 o 
  -3   8   2        7.22        2.10     13.45 o 
  -2   8   2      153.75      171.64     12.18 o 
  -1   8   2      596.07      631.47     27.91 o 
   0   8   2     1120.57     1082.41     24.96 o 
   1   8   2      286.15      254.64     20.54 o 
   2   8   2      415.81      397.98     24.64 o 
   3   8   2       10.70       14.67      7.20 o 
   4   8   2      406.42      423.40     25.03 o 
   5   8   2      239.98      262.44     22.20 o 
   6   8   2      172.26      226.18     16.55 o 
   7   8   2     1124.97     1153.59     43.91 o 
   8   8   2       32.71       35.38     10.02 o 
   9   8   2       11.94        4.60     19.71 o 
  10   8   2       73.39       93.13     15.67 o 
  11   8   2       21.13       27.02     13.34 o 
  12   8   2       26.99       36.43     14.45 o 
 -11   9   2        0.03      -11.24     22.09 o 
 -10   9   2       35.35       32.50     14.73 o 
  -9   9   2        3.83        4.71     19.99 o 
  -8   9   2        0.03        4.54     15.89 o 
  -7   9   2       78.91       88.31     11.52 o 
  -6   9   2       21.93       18.99     14.89 o 
  -5   9   2       20.52       25.80      8.58 o 
  -4   9   2       83.74       66.94     10.35 o 
  -3   9   2       69.17       64.50      9.14 o 
  -2   9   2       15.32       -1.27     14.73 o 
  -1   9   2      154.27      142.85     12.79 o 
   0   9   2       55.60       53.08     20.38 o 
   1   9   2      111.89       87.98     10.35 o 
   2   9   2      310.08      342.73     25.58 o 
   3   9   2      343.29      354.19     25.52 o 
   4   9   2       27.16       27.63      9.41 o 
   5   9   2       79.18       97.45     10.80 o 
   6   9   2      241.27      280.77     17.55 o 
   7   9   2       56.89       20.65     18.33 o 
   8   9   2      312.62      314.60     22.15 o 
   9   9   2       37.01       45.40     14.40 o 
  10   9   2        8.46       10.52     18.99 o 
  11   9   2       10.80       28.40     20.54 o 
 -10  10   2        6.66      -24.86     24.86 o 
  -9  10   2       21.38       18.11     13.62 o 
  -8  10   2       29.95       49.78     14.17 o 
  -7  10   2        0.90       -2.27     15.61 o 
  -6  10   2      113.61      129.95     11.41 o 
  -5  10   2        1.00       -5.92     16.33 o 
  -4  10   2       61.32       75.30     10.19 o 
  -3  10   2        9.46       16.78     13.23 o 
  -2  10   2       16.23       23.42      8.31 o 
  -1  10   2      212.48      224.63     21.93 o 
   0  10   2        0.34        4.55     10.01 o 
   1  10   2      344.63      363.66     27.24 o 
   2  10   2      221.93      221.36     22.15 o 
   3  10   2       16.01       -2.71     16.67 o 
   4  10   2      272.71      258.29     17.72 o 
   5  10   2       19.13       16.94     17.55 o 
   6  10   2       84.87       97.72     10.85 o 
   7  10   2      117.06      137.70     17.11 o 
   8  10   2       15.13       -2.27     22.31 o 
   9  10   2       17.22        3.88     15.28 o 
  10  10   2       24.73       -5.65     25.47 o 
  -9  11   2       19.39       25.03     19.88 o 
  -8  11   2        7.76      -10.58     18.49 o 
  -7  11   2        0.11      -17.61     17.61 o 
  -6  11   2        1.14        9.30     17.83 o 
  -5  11   2      101.19       94.73     12.07 o 
  -4  11   2        0.97        6.37     14.01 o 
  -3  11   2        2.91       -1.49     11.30 o 
  -2  11   2      250.74      227.84     16.61 o 
  -1  11   2        0.76        5.92     11.90 o 
   0  11   2        3.35        0.64     10.45 o 
   1  11   2       53.69       55.59     10.30 o 
   2  11   2       61.13       57.75     11.96 o 
   3  11   2      254.47      270.86     25.03 o 
   4  11   2        4.81       11.24     15.89 o 
   5  11   2      149.24      161.62     18.83 o 
   6  11   2       87.71       64.78     17.88 o 
   7  11   2       12.39       46.12     13.01 o 
   8  11   2       22.03       42.25     15.00 o 
   9  11   2        0.03       25.30     18.83 o 
  -8  12   2       70.44       83.38     18.88 o 
  -7  12   2      122.92      118.04     18.44 o 
  -6  12   2       14.96        5.09     19.10 o 
  -5  12   2        0.41       26.96     19.71 o 
  -4  12   2        7.77       14.06     19.99 o 
  -3  12   2        1.31        9.14     16.50 o 
  -2  12   2       62.21       48.06     14.51 o 
  -1  12   2       18.91       16.67     15.50 o 
   0  12   2       38.40       44.56      6.85 o 
   1  12   2       10.83      -11.46     17.11 o 
   2  12   2       22.19       41.53     14.28 o 
   3  12   2       60.03       36.71     16.00 o 
   4  12   2       40.95       50.83     14.84 o 
   5  12   2       10.76        9.97     21.43 o 
   6  12   2        0.01       -2.60     18.77 o 
   7  12   2       31.24       35.32     24.86 o 
   8  12   2       10.70       14.23     21.93 o 
  -7  13   2        1.74      -11.79     21.76 o 
  -6  13   2       13.69      -19.43     24.36 o 
  -5  13   2      155.97      148.22     19.21 o 
  -4  13   2        2.80      -22.87     22.87 o 
  -3  13   2        2.03       20.15     16.72 o 
  -2  13   2        4.53        7.47     17.61 o 
  -1  13   2      114.02      120.92     17.83 o 
   0  13   2        0.01       -7.13     14.59 o 
   1  13   2        7.11        2.55     12.46 o 
   2  13   2       15.01       19.93     22.98 o 
   3  13   2        0.40      -22.37     22.37 o 
   4  13   2       11.53       10.35     19.77 o 
   5  13   2       85.18       50.00     18.60 o 
   6  13   2        5.18        0.00     21.65 o 
   7  13   2        1.09        2.77     21.76 o 
  -5  14   2       12.44       26.13     19.60 o 
  -4  14   2        3.18       17.00     18.38 o 
  -3  14   2      105.57      117.60     19.49 o 
  -2  14   2        7.41       16.39     19.93 o 
  -1  14   2       32.23       24.31     21.26 o 
   0  14   2        3.11      -24.08     24.08 o 
   1  14   2       13.01        8.25     22.31 o 
   2  14   2        3.57       27.30     18.44 o 
   3  14   2        7.10       -5.54     17.55 o 
   4  14   2        9.96       17.05     17.11 o 
   5  14   2       54.04       32.11     16.78 o 
  -1  15   2       24.07       23.81     25.36 o 
   0  15   2        1.09        7.28     11.73 o 
   1  15   2       35.94       60.68     16.11 o 
 -13   0   3        0.13      -23.09     23.09 o 
 -11   0   3      100.38       82.89     11.46 o 
  -9   0   3       64.52       70.70      9.41 o 
  -7   0   3      525.55      573.78     25.47 o 
  -5   0   3        2.93       -3.08      7.44 o 
  -3   0   3       56.67       53.66      4.63 o 
  -1   0   3     5329.77     4664.46    126.18 o 
   1   0   3     2455.41     1878.67    621.61 o 
   3   0   3      461.01      520.94     27.02 o 
   5   0   3     1595.52     1382.04    325.73 o 
   7   0   3     1289.86     1237.08     36.65 o 
   9   0   3      822.12      722.22     33.11 o 
  11   0   3       34.99        4.82     16.72 o 
  13   0   3        0.00      -18.83     19.43 o 
 -14   1   3        1.44       11.46     18.22 o 
 -13   1   3        0.26        2.55     17.11 o 
 -12   1   3        8.51       18.83     12.51 o 
 -11   1   3        1.61        3.16     13.68 o 
 -10   1   3      141.12      175.35     14.89 o 
  -9   1   3      320.65      328.99     24.92 o 
  -8   1   3        0.64        4.60     10.91 o 
  -7   1   3       83.22       89.47      8.47 o 
  -6   1   3     1077.80     1203.36     34.00 o 
  -5   1   3     1505.17     1629.22     50.19 o 
  -4   1   3      895.45      918.23     19.44 o 
  -3   1   3     5357.72     5369.55    117.08 o 
  -2   1   3    21859.68    19293.44    401.11 o 
  -1   1   3      531.81      511.72     12.54 o 
   0   1   3     1783.44     1647.10    115.47 o 
   1   1   3     4695.31     3941.92    161.15 o 
   2   1   3      628.14      570.63     13.99 o 
   3   1   3     2238.84     2036.73     84.52 o 
   4   1   3     2544.45     2689.11     77.10 o 
   5   1   3      257.13      235.87     12.90 o 
   6   1   3      673.77      574.72     24.36 o 
   7   1   3      107.36      102.32      9.47 o 
   8   1   3       25.58        5.81     13.01 o 
   9   1   3      126.04      116.55     10.24 o 
  10   1   3       62.12       41.53      9.80 o 
  11   1   3      141.60      151.93     12.73 o 
  12   1   3       18.71       26.41     19.54 o 
  13   1   3       12.50       10.58     20.32 o 
  14   1   3       53.88       26.30     22.20 o 
 -14   2   3       23.03       55.04     14.78 o 
 -13   2   3        0.01       -0.06     18.22 o 
 -12   2   3        4.04      -16.83     21.76 o 
 -11   2   3      135.76      133.82     11.63 o 
 -10   2   3      136.91      154.14     14.45 o 
  -9   2   3       14.69       11.24      8.80 o 
  -8   2   3       77.24       59.08      9.30 o 
  -7   2   3        4.45       11.90      6.42 o 
  -6   2   3      597.22      559.32     25.14 o 
  -5   2   3        1.73        4.13      6.10 o 
  -4   2   3     1155.95     1237.71     33.58 o 
  -3   2   3      552.70      573.96     15.35 o 
  -2   2   3     1976.42     1871.70     24.48 o 
  -1   2   3     1872.05     1717.87     45.26 o 
   0   2   3     1744.87     1592.68     24.75 o 
   1   2   3      893.62      800.61     16.45 o 
   2   2   3      109.11       98.81      5.86 o 
   3   2   3       59.59       60.54      4.77 o 
   4   2   3       51.45       35.26      4.57 o 
   5   2   3      250.79      283.84     13.08 o 
   6   2   3        1.22       -6.48     10.08 o 
   7   2   3       16.61       12.57     10.91 o 
   8   2   3       27.04       11.85     12.90 o 
   9   2   3       36.74       36.38      8.69 o 
  10   2   3       41.81       33.72      8.31 o 
  11   2   3        1.63      -11.46     15.06 o 
  12   2   3      159.85      117.49     17.22 o 
  13   2   3        0.01        6.92     14.73 o 
  14   2   3        0.24      -25.08     25.08 o 
 -14   3   3       23.16      -11.52     29.07 o 
 -13   3   3       29.69       33.28     17.99 o 
 -12   3   3       37.86       26.85     21.32 o 
 -11   3   3        8.08      -10.02     15.12 o 
 -10   3   3        1.39       17.27      7.64 o 
  -9   3   3       94.08       84.71      9.97 o 
  -8   3   3      116.15      136.26     12.73 o 
  -7   3   3     2295.39     2551.73     54.15 o 
  -6   3   3      104.47       97.17      7.92 o 
  -5   3   3       60.62       66.68      5.95 o 
  -4   3   3      132.37      128.52      7.13 o 
  -3   3   3       40.49       47.23      4.79 o 
  -2   3   3      136.74      139.65      8.47 o 
  -1   3   3        0.03       -4.50      5.99 o 
   0   3   3      426.73      417.66     12.31 o 
   1   3   3      466.12      383.93     12.27 o 
   2   3   3      325.65      322.99     12.32 o 
   3   3   3     2044.57     2016.22     58.03 o 
   4   3   3     1488.27     1676.76     52.79 o 
   5   3   3      380.71      389.12     20.93 o 
   6   3   3       17.85       18.66      6.42 o 
   7   3   3       73.88       77.46      8.31 o 
   8   3   3      304.79      297.66     22.76 o 
   9   3   3      293.72      290.35     25.19 o 
  10   3   3      129.13      124.74     11.68 o 
  11   3   3      923.24      705.66     41.42 o 
  12   3   3        5.86       -2.44     20.10 o 
  13   3   3        9.62      -16.39     18.99 o 
 -13   4   3        7.84        2.82     21.37 o 
 -12   4   3       11.64       10.08     19.99 o 
 -11   4   3       24.85        9.08     19.77 o 
 -10   4   3       70.34       78.90     10.63 o 
  -9   4   3       11.77       10.74      8.53 o 
  -8   4   3       23.87       39.92      7.59 o 
  -7   4   3      404.63      392.11     25.14 o 
  -6   4   3      268.16      248.05     19.66 o 
  -5   4   3      768.69      785.83     28.68 o 
  -4   4   3     1539.54     1552.47     45.82 o 
  -3   4   3     1373.05     1323.30     26.52 o 
  -2   4   3       74.69       69.49      5.10 o 
  -1   4   3        1.80       -8.89      9.74 o 
   0   4   3      504.40      488.69     18.47 o 
   1   4   3       39.37       47.19     17.83 o 
   2   4   3       33.69       19.04      6.59 o 
   3   4   3      433.13      426.76     15.13 o 
   4   4   3      273.64      267.46     13.48 o 
   5   4   3      139.90      158.35     15.72 o 
   6   4   3      262.13      315.82     20.49 o 
   7   4   3       52.57       68.60      9.08 o 
   8   4   3        1.64        0.06     14.34 o 
   9   4   3      626.44      643.15     33.55 o 
  10   4   3       33.00       39.98      9.63 o 
  11   4   3       15.28        9.30     21.04 o 
  12   4   3      124.94       98.44     18.49 o 
  13   4   3       34.98        5.65     24.14 o 
 -13   5   3        0.52        2.82     17.22 o 
 -12   5   3       16.54       39.98     13.84 o 
 -11   5   3      243.47      215.93     21.48 o 
 -10   5   3       81.21      112.06     11.24 o 
  -9   5   3       74.46       76.02     10.46 o 
  -8   5   3        0.14       -6.59     13.73 o 
  -7   5   3      425.47      492.55     26.96 o 
  -6   5   3       95.24       98.50      9.86 o 
  -5   5   3       85.78       90.42      7.86 o 
  -4   5   3       28.88       43.13      6.92 o 
  -3   5   3      670.70      660.47     19.06 o 
  -2   5   3      146.67      130.99     21.37 o 
  -1   5   3       33.14       33.94      7.00 o 
   0   5   3       35.82       32.78      4.07 o 
   1   5   3      452.52      462.30     22.31 o 
   2   5   3      136.26      159.14      7.70 o 
   3   5   3       62.74       52.16      6.15 o 
   4   5   3       16.39       35.55      7.09 o 
   5   5   3      964.94     1013.89     33.44 o 
   6   5   3       67.29       64.34      8.19 o 
   7   5   3      577.32      548.08     29.01 o 
   8   5   3       16.52       24.25      8.91 o 
   9   5   3      150.20      183.88     15.61 o 
  10   5   3      312.28      318.36     28.24 o 
  11   5   3        0.15       14.34     17.72 o 
  12   5   3       31.10       10.46     23.92 o 
  13   5   3      105.46      129.89     20.32 o 
 -13   6   3        0.26       14.56     14.06 o 
 -12   6   3       17.97      -15.89     22.65 o 
 -11   6   3        0.02        0.17     19.88 o 
 -10   6   3       10.81       26.91     12.85 o 
  -9   6   3       33.57       34.83      8.80 o 
  -8   6   3       16.95        8.47     15.72 o 
  -7   6   3       19.20       26.85      7.42 o 
  -6   6   3      239.32      234.54     21.32 o 
  -5   6   3       38.98       32.45      7.59 o 
  -4   6   3        0.59       -2.88     10.69 o 
  -3   6   3      133.11      126.57     10.69 o 
  -2   6   3        1.28        4.43      6.92 o 
  -1   6   3      504.14      483.36     22.26 o 
   0   6   3      266.36      241.99     12.21 o 
   1   6   3      227.37      261.22     17.11 o 
   2   6   3     1083.55     1085.04     32.83 o 
   3   6   3       46.37       53.54      7.09 o 
   4   6   3      244.88      288.63     20.93 o 
   5   6   3       38.57       24.75      8.14 o 
   6   6   3     1313.24     1401.41     42.91 o 
   7   6   3      395.53      457.34     27.24 o 
   8   6   3       88.82      106.92     11.13 o 
   9   6   3       51.72       53.93     10.19 o 
  10   6   3       22.67       25.19     12.46 o 
  11   6   3        5.27      -14.95     21.26 o 
  12   6   3       60.72       76.80     18.16 o 
 -12   7   3       18.89       36.38     15.06 o 
 -11   7   3        4.58        9.02     13.45 o 
 -10   7   3        0.16       -2.44     16.22 o 
  -9   7   3       49.77       45.01      9.41 o 
  -8   7   3       26.32       37.32      8.58 o 
  -7   7   3       78.15       83.61     10.80 o 
  -6   7   3        1.82      -13.62     13.62 o 
  -5   7   3        8.23       17.27      6.98 o 
  -4   7   3      119.84       99.27      9.47 o 
  -3   7   3      317.61      318.81     21.93 o 
  -2   7   3     2251.07     2074.57     47.39 o 
  -1   7   3      679.90      689.00     27.57 o 
   0   7   3        8.93        5.74      7.91 o 
   1   7   3      256.84      257.79     19.54 o 
   2   7   3        5.39       13.12     11.30 o 
   3   7   3       31.82        6.31     12.35 o 
   4   7   3      652.58      710.42     30.67 o 
   5   7   3     1178.56     1193.95     39.53 o 
   6   7   3     1023.71     1058.69     40.31 o 
   7   7   3       15.33       14.12     16.00 o 
   8   7   3        4.31      -13.62     16.50 o 
   9   7   3       10.65        8.42     10.13 o 
  10   7   3        3.86       19.27     16.06 o 
  11   7   3       18.19       31.45     21.32 o 
  12   7   3        8.91        5.65     15.17 o 
 -12   8   3        3.24      -20.54     20.54 o 
 -11   8   3        0.68      -13.40     22.09 o 
 -10   8   3      106.40      101.38     16.67 o 
  -9   8   3        1.01      -16.22     16.83 o 
  -8   8   3       31.31        6.37     13.45 o 
  -7   8   3      103.56       89.20     10.85 o 
  -6   8   3       63.56       49.44      9.19 o 
  -5   8   3        3.91      -12.96     13.95 o 
  -4   8   3       11.28       18.27      7.92 o 
  -3   8   3       23.06       -2.33     14.45 o 
  -2   8   3       72.98       75.96      9.52 o 
  -1   8   3        0.13        6.48     13.45 o 
   0   8   3      621.85      651.61     20.87 o 
   1   8   3       59.45       54.59      8.64 o 
   2   8   3        2.12      -11.90     11.90 o 
   3   8   3       17.79       20.82      7.97 o 
   4   8   3      504.31      470.68     28.85 o 
   5   8   3       26.16       -2.66     17.27 o 
   6   8   3      106.81      103.93     11.90 o 
   7   8   3      603.50      544.54     31.56 o 
   8   8   3        2.34       -9.91     14.51 o 
   9   8   3        9.63       23.53     13.68 o 
  10   8   3        0.13        7.70     14.67 o 
  11   8   3        8.57       31.84     13.51 o 
 -11   9   3       14.96       25.69     21.59 o 
 -10   9   3        5.68      -13.51     23.64 o 
  -9   9   3       32.51       50.72     15.39 o 
  -8   9   3      148.87      144.90     15.95 o 
  -7   9   3        5.70      -12.96     15.12 o 
  -6   9   3        4.12        1.61     13.90 o 
  -5   9   3        6.56       -8.47     16.00 o 
  -4   9   3      242.05      248.88     23.14 o 
  -3   9   3        0.07        2.60     14.67 o 
  -2   9   3       45.09       41.58      9.02 o 
  -1   9   3      707.65      736.28     31.67 o 
   0   9   3      952.51      928.14     56.06 o 
   1   9   3      373.89      383.75     25.86 o 
   2   9   3        5.43       -7.53     16.67 o 
   3   9   3       79.93       91.74      9.91 o 
   4   9   3       17.40       13.57     16.00 o 
   5   9   3        0.77        0.00     17.72 o 
   6   9   3      132.01      138.25     12.85 o 
   7   9   3       10.77        1.49     17.16 o 
   8   9   3      242.08      221.25     22.92 o 
   9   9   3       25.36       12.62     22.09 o 
  10   9   3        2.47       -7.97     21.43 o 
  11   9   3       43.72       53.93     14.40 o 
 -10  10   3        1.09       -8.53     21.37 o 
  -9  10   3        1.40        5.20     12.85 o 
  -8  10   3        1.22        0.06     20.15 o 
  -7  10   3        9.29        4.60     20.87 o 
  -6  10   3       81.37       72.42     10.35 o 
  -5  10   3        1.78        4.71     14.62 o 
  -4  10   3       28.20       16.33     17.94 o 
  -3  10   3      251.51      246.39     17.22 o 
  -2  10   3       84.09       66.88     10.02 o 
  -1  10   3      202.96      174.69     15.06 o 
   0  10   3       80.33       79.60      7.28 o 
   1  10   3     1226.95     1255.79     43.96 o 
   2  10   3      506.36      482.58     30.12 o 
   3  10   3       34.60        3.65     13.68 o 
   4  10   3        8.52        6.20     16.83 o 
   5  10   3      264.97      286.86     26.08 o 
   6  10   3      157.50      156.08     18.60 o 
   7  10   3      258.90      271.91     23.25 o 
   8  10   3        0.52      -10.08     21.70 o 
   9  10   3       80.41       56.64     17.44 o 
  10  10   3       52.16       56.09     16.39 o 
  -9  11   3        0.02      -22.15     22.15 o 
  -8  11   3       11.70       18.49     21.87 o 
  -7  11   3       57.75       22.76     21.87 o 
  -6  11   3       70.90       71.70     15.28 o 
  -5  11   3       15.81        2.27     20.32 o 
  -4  11   3       38.04       35.60      9.63 o 
  -3  11   3       15.55       26.08      9.25 o 
  -2  11   3        0.50      -16.78     16.78 o 
  -1  11   3      152.83      136.20     11.96 o 
   0  11   3       85.71       91.13      7.76 o 
   1  11   3       87.91       82.22     11.79 o 
   2  11   3      275.93      283.43     26.91 o 
   3  11   3        0.07      -11.35     17.55 o 
   4  11   3       10.35       13.40     15.95 o 
   5  11   3        3.81        4.65     18.22 o 
   6  11   3       44.32       59.58     14.62 o 
   7  11   3        2.75       25.58     17.39 o 
   8  11   3       29.64       42.08     14.17 o 
   9  11   3        2.02        7.14     14.06 o 
  -8  12   3       21.69       34.49     15.84 o 
  -7  12   3        0.04       11.02     17.27 o 
  -6  12   3       34.63       33.83     15.12 o 
  -5  12   3       15.58       33.77     11.68 o 
  -4  12   3       61.75       52.93     15.78 o 
  -3  12   3      166.18      145.23     19.66 o 
  -2  12   3        0.00        4.60     18.94 o 
  -1  12   3      123.64      134.88     18.38 o 
   0  12   3       68.43       85.63     13.57 o 
   1  12   3        6.64       22.76     15.45 o 
   2  12   3       55.95       43.80     16.06 o 
   3  12   3        5.36       18.83     20.32 o 
   4  12   3       70.34       29.40     24.58 o 
   5  12   3       66.04       20.26     27.91 o 
   6  12   3       18.56       28.96     14.73 o 
   7  12   3        9.46      -11.02     20.71 o 
   8  12   3        6.34       17.39     22.65 o 
  -7  13   3        2.03       20.82     20.65 o 
  -6  13   3        9.30        0.00     25.03 o 
  -5  13   3       11.47       47.89     15.28 o 
  -4  13   3        3.37        5.26     18.66 o 
  -3  13   3       16.03       43.80     12.51 o 
  -2  13   3        0.90       -7.59     20.10 o 
  -1  13   3       16.53       20.10     19.71 o 
   0  13   3        1.53       -4.58     18.71 o 
   1  13   3       21.94       27.63     21.15 o 
   2  13   3       12.70      -24.92     24.92 o 
   3  13   3       43.35       33.61     15.39 o 
   4  13   3       20.99      -16.22     23.59 o 
   5  13   3        1.44       11.13     23.97 o 
   6  13   3       42.23       58.69     16.83 o 
  -4  14   3       12.91      -14.56     24.69 o 
  -3  14   3       21.06       22.59     18.71 o 
  -2  14   3        8.28        2.77     20.54 o 
  -1  14   3        1.52      -10.91     20.54 o 
   0  14   3       25.95       11.51     17.80 o 
   1  14   3        7.46        5.59     18.27 o 
   2  14   3        2.46       22.26     20.82 o 
   3  14   3       31.63       -5.70     26.63 o 
   4  14   3       28.30       -3.16     25.58 o 
 -14   0   4       11.99       -3.10     20.15 o 
 -12   0   4       13.08       21.98     19.21 o 
 -10   0   4       70.90       68.55      9.69 o 
  -8   0   4      100.64       87.09      9.69 o 
  -6   0   4       11.57        4.71      7.70 o 
  -4   0   4      143.74      127.15     12.76 o 
  -2   0   4     1459.63     1342.16     22.33 o 
   0   0   4        6.26        4.25      4.65 o 
   2   0   4      353.22      298.45     84.27 o 
   4   0   4      214.12      187.81     11.16 o 
   6   0   4      434.94      519.40     24.75 o 
   8   0   4      180.84      176.46     13.40 o 
  10   0   4       10.68        4.65      9.97 o 
  12   0   4        0.03      -20.82     20.82 o 
 -14   1   4        0.00        3.05     17.83 o 
 -13   1   4        0.11      -18.71     18.71 o 
 -12   1   4        0.30      -23.03     23.03 o 
 -11   1   4        2.59        6.70     14.95 o 
 -10   1   4        0.12       -1.55     15.39 o 
  -9   1   4       75.67       80.56      9.91 o 
  -8   1   4        4.96      -13.95     13.95 o 
  -7   1   4        0.54       -1.11     12.73 o 
  -6   1   4      103.85      127.12     10.19 o 
  -5   1   4      485.87      423.18     21.70 o 
  -4   1   4       14.33       11.94      4.30 o 
  -3   1   4       95.87       97.41      6.22 o 
  -2   1   4       16.96       23.82      7.28 o 
  -1   1   4      101.97       81.64      5.63 o 
   0   1   4      543.23      524.74     13.21 o 
   1   1   4      954.04      770.91     70.57 o 
   2   1   4      237.65      241.82     11.08 o 
   3   1   4     2835.94     2823.71     61.68 o 
   4   1   4       14.00       20.82      4.39 o 
   5   1   4       18.40       27.13      5.87 o 
   6   1   4        2.00       -6.81     11.24 o 
   7   1   4       13.25      -10.13     13.45 o 
   8   1   4       12.09       -9.86     12.79 o 
   9   1   4      215.44      240.07     21.70 o 
  10   1   4      107.41      104.48     10.80 o 
  11   1   4        0.12      -17.05     17.05 o 
  12   1   4       99.30      100.66     13.57 o 
  13   1   4        4.59      -11.02     20.65 o 
 -13   2   4       38.47        0.17     21.93 o 
 -12   2   4        0.74       17.27     17.22 o 
 -11   2   4       22.63       32.39     12.79 o 
 -10   2   4       36.02       47.73      8.91 o 
  -9   2   4      548.07      563.98     31.34 o 
  -8   2   4        1.44      -11.02     13.84 o 
  -7   2   4       91.35       78.79      8.31 o 
  -6   2   4       22.46       22.31      6.37 o 
  -5   2   4       90.60       85.88      7.70 o 
  -4   2   4     4687.30     4787.81     51.11 o 
  -3   2   4     1267.04     1188.07     22.89 o 
  -2   2   4      219.02      205.82     10.82 o 
  -1   2   4     1688.93     1506.14     94.40 o 
   0   2   4      270.39      225.04      9.69 o 
   1   2   4     1875.32     1800.20     26.05 o 
   2   2   4      298.62      288.74     15.78 o 
   3   2   4     2282.03     2390.38     32.41 o 
   4   2   4     2229.21     2197.89     34.96 o 
   5   2   4      124.99      182.10     15.56 o 
   6   2   4      466.90      489.62     26.02 o 
   7   2   4       82.91       87.70      8.64 o 
   8   2   4      515.92      509.00     29.12 o 
   9   2   4       56.26       54.59      9.91 o 
  10   2   4      240.35      199.49     16.33 o 
  11   2   4        6.55       -6.92     18.33 o 
  12   2   4        0.10      -17.83     19.54 o 
  13   2   4       82.32       44.74     15.45 o 
 -13   3   4       44.89       70.26     14.12 o 
 -12   3   4      405.57      403.80     39.20 o 
 -11   3   4       10.40       -6.87     21.98 o 
 -10   3   4       62.52       74.80     10.19 o 
  -9   3   4       30.00       14.06     11.90 o 
  -8   3   4      103.64      118.76     10.46 o 
  -7   3   4       28.92       52.43      7.53 o 
  -6   3   4     2638.59     2685.44     54.48 o 
  -5   3   4     1313.16     1225.51     35.32 o 
  -4   3   4     5475.69     5307.73     86.87 o 
  -3   3   4      242.00      265.87     13.11 o 
  -2   3   4       67.73       45.79      8.14 o 
  -1   3   4       56.12       48.93      5.05 o 
   0   3   4      191.40      185.42      9.63 o 
   1   3   4     4571.36     4593.83    109.16 o 
   2   3   4        0.05        3.31      4.93 o 
   3   3   4     1580.08     1589.39     27.69 o 
   4   3   4      319.36      311.33     19.16 o 
   5   3   4       29.34       44.18      6.92 o 
   6   3   4        1.67       -6.31     11.24 o 
   7   3   4       88.38      115.61     11.30 o 
   8   3   4      641.86      731.96     33.66 o 
   9   3   4        5.81       17.39     15.06 o 
  10   3   4       65.72       82.17     10.35 o 
  11   3   4        2.93      -20.26     20.26 o 
  12   3   4        1.29       -7.81     16.22 o 
  13   3   4        7.19       15.67     13.40 o 
 -13   4   4        8.79        8.47     18.88 o 
 -12   4   4       21.37      -18.05     19.77 o 
 -11   4   4       10.36      -11.85     21.65 o 
 -10   4   4       29.23       22.92      9.63 o 
  -9   4   4       65.62       77.79     10.96 o 
  -8   4   4       72.35       74.36      9.30 o 
  -7   4   4      131.92      144.90     13.18 o 
  -6   4   4      391.89      396.82     23.20 o 
  -5   4   4      266.41      279.05     19.71 o 
  -4   4   4      893.81      916.89     30.95 o 
  -3   4   4     1250.55     1142.71     24.27 o 
  -2   4   4      198.98      228.74     12.60 o 
  -1   4   4     2162.67     1962.52     87.29 o 
   0   4   4     1228.48     1218.25     42.16 o 
   1   4   4      534.38      495.62     16.25 o 
   2   4   4     2405.15     2610.66     35.21 o 
   3   4   4     5075.67     5579.85     81.72 o 
   4   4   4       54.29       73.53      7.70 o 
   5   4   4        8.64        5.09     10.74 o 
   6   4   4       84.51       85.04      9.19 o 
   7   4   4       16.21       14.67     14.17 o 
   8   4   4      315.18      344.89     26.08 o 
   9   4   4      905.88     1122.58     44.90 o 
  10   4   4      925.06     1004.26     45.68 o 
  11   4   4       25.21       31.28     14.06 o 
  12   4   4        5.36       -8.19     22.98 o 
  13   4   4        0.63       -5.87     18.38 o 
 -13   5   4        5.26       17.33     18.77 o 
 -12   5   4       25.22       21.10     17.61 o 
 -11   5   4       12.80        2.60     19.88 o 
 -10   5   4        0.12       -1.55     16.72 o 
  -9   5   4       11.29       -7.47     15.84 o 
  -8   5   4       12.20       12.57     16.06 o 
  -7   5   4        9.15       12.62     12.96 o 
  -6   5   4      121.22      150.05     12.07 o 
  -5   5   4        2.55        5.26     10.91 o 
  -4   5   4      110.09       91.36      8.36 o 
  -3   5   4        0.24        2.71      9.58 o 
  -2   5   4      919.17      878.91     29.07 o 
  -1   5   4       66.31       72.02     10.13 o 
   0   5   4       22.14       21.73      6.20 o 
   1   5   4     1893.76     2008.80     42.08 o 
   2   5   4       47.76       59.30      7.47 o 
   3   5   4      118.94      113.23      8.58 o 
   4   5   4       12.70       -6.87     12.18 o 
   5   5   4        0.15       -3.88      8.42 o 
   6   5   4      395.93      417.42     25.91 o 
   7   5   4      533.17      600.46     31.73 o 
   8   5   4        9.42       24.75      8.14 o 
   9   5   4      317.83      342.73     28.29 o 
  10   5   4      126.09      147.39     18.49 o 
  11   5   4        7.11      -17.44     23.59 o 
  12   5   4       23.25       24.69     22.70 o 
 -12   6   4       58.85       51.05     17.27 o 
 -11   6   4        7.90       -7.59     21.93 o 
 -10   6   4       19.41       30.12     14.34 o 
  -9   6   4       25.74        0.00     17.94 o 
  -8   6   4       30.41       18.99     13.01 o 
  -7   6   4        0.09       20.15      7.59 o 
  -6   6   4        4.51       -1.33     13.51 o 
  -5   6   4       75.15       53.49      9.08 o 
  -4   6   4      151.44      142.96     12.73 o 
  -3   6   4        3.43        4.04     10.08 o 
  -2   6   4      118.27      121.48     11.02 o 
  -1   6   4     1126.07     1098.77     34.11 o 
   0   6   4        5.31       -0.33      8.02 o 
   1   6   4       85.36       74.69      7.92 o 
   2   6   4       25.86       26.58      6.53 o 
   3   6   4      106.10      124.08     11.13 o 
   4   6   4       32.18       26.52      8.14 o 
   5   6   4       22.43       14.51      8.31 o 
   6   6   4       15.62       15.34     16.17 o 
   7   6   4      346.42      382.04     28.57 o 
   8   6   4      177.27      185.32     16.11 o 
   9   6   4       53.29       62.95     10.35 o 
  10   6   4       25.67       14.23     16.61 o 
  11   6   4      189.87      191.30     21.04 o 
  12   6   4        8.34       17.05     14.73 o 
 -12   7   4       10.17       -8.75     22.81 o 
 -11   7   4        5.42        2.49     19.66 o 
 -10   7   4       27.97       -9.52     23.37 o 
  -9   7   4        0.34        6.81     17.88 o 
  -8   7   4        2.03       -6.20     13.40 o 
  -7   7   4        8.01        4.32     13.01 o 
  -6   7   4       20.03       20.04     15.56 o 
  -5   7   4        1.18        2.60     13.07 o 
  -4   7   4        4.70        9.41     11.96 o 
  -3   7   4      208.88      199.71     19.10 o 
  -2   7   4      509.34      466.75     25.91 o 
  -1   7   4        5.69       10.52     12.24 o 
   0   7   4      902.63      942.15     24.15 o 
   1   7   4      159.19      167.27     11.96 o 
   2   7   4      423.56      407.23     24.03 o 
   3   7   4      686.15      734.78     30.84 o 
   4   7   4      280.08      258.73     23.14 o 
   5   7   4      123.44      121.92     11.63 o 
   6   7   4      207.13      205.69     16.50 o 
   7   7   4       16.23       17.72     14.51 o 
   8   7   4       40.34       22.37     16.33 o 
   9   7   4       49.37       55.53     13.29 o 
  10   7   4        6.47        7.59     17.94 o 
  11   7   4      124.06      189.30     21.37 o 
  12   7   4       11.45       11.96     21.21 o 
 -11   8   4       13.06       16.72     22.59 o 
 -10   8   4       14.60       21.98     14.12 o 
  -9   8   4        5.92       39.37     12.62 o 
  -8   8   4        8.69       -4.87     17.05 o 
  -7   8   4       20.92       18.71     15.23 o 
  -6   8   4      237.58      240.85     22.70 o 
  -5   8   4       85.78       75.36     10.41 o 
  -4   8   4      622.02      664.19     32.61 o 
  -3   8   4      865.81      782.12     34.00 o 
  -2   8   4       56.24       55.31      9.52 o 
  -1   8   4      254.25      269.70     23.03 o 
   0   8   4       11.38       -6.63     16.36 o 
   1   8   4       52.97       62.90      9.02 o 
   2   8   4      386.51      414.32     26.52 o 
   3   8   4        2.51       10.13     14.17 o 
   4   8   4      319.41      371.02     25.58 o 
   5   8   4        6.16        7.03     15.17 o 
   6   8   4       41.78       35.55      9.86 o 
   7   8   4       19.23       22.26     17.55 o 
   8   8   4        1.65       18.22     11.74 o 
   9   8   4       51.61       82.33     16.22 o 
  10   8   4        1.41       -8.14     19.99 o 
  11   8   4       73.02       69.98     18.27 o 
 -11   9   4        0.54       26.52     18.33 o 
 -10   9   4        1.44       13.79     19.88 o 
  -9   9   4        5.94       22.98     19.27 o 
  -8   9   4        0.50       -4.82     17.22 o 
  -7   9   4      105.35      103.87     17.61 o 
  -6   9   4      105.34      111.90     11.46 o 
  -5   9   4       52.84       55.09     10.58 o 
  -4   9   4      110.91       96.73     11.24 o 
  -3   9   4       62.70       60.96      9.63 o 
  -2   9   4       20.14      -13.34     15.39 o 
  -1   9   4       15.15      -11.74     16.78 o 
   0   9   4       15.21       14.57      9.55 o 
   1   9   4      134.11      143.01     11.52 o 
   2   9   4      101.39      103.59     11.24 o 
   3   9   4      275.60      277.00     26.52 o 
   4   9   4      103.64      103.04     11.63 o 
   5   9   4       71.12       91.25     10.30 o 
   6   9   4      108.53       83.61     12.07 o 
   7   9   4      122.14      164.22     18.55 o 
   8   9   4        5.08       22.09     14.28 o 
   9   9   4       18.79       10.41     20.87 o 
  10   9   4       51.23       47.67     16.72 o 
 -10  10   4       16.06        5.65     22.92 o 
  -9  10   4        1.20      -10.85     19.21 o 
  -8  10   4        9.06       29.40     13.23 o 
  -7  10   4        8.83        2.27     17.94 o 
  -6  10   4      131.68       99.27     17.61 o 
  -5  10   4       21.72       -1.72     17.77 o 
  -4  10   4        0.62        1.61     13.34 o 
  -3  10   4        0.86      -16.61     16.61 o 
  -2  10   4        0.34        1.44     12.57 o 
  -1  10   4      160.17      158.02     14.67 o 
   0  10   4        0.03       -5.05     11.45 o 
   1  10   4      350.71      358.17     26.91 o 
   2  10   4      479.38      533.74     30.90 o 
   3  10   4       39.19       35.71     10.46 o 
   4  10   4        2.88       14.23     16.22 o 
   5  10   4      103.49      106.14     11.68 o 
   6  10   4        5.72        0.00     13.07 o 
   7  10   4       55.81       49.28     16.39 o 
   8  10   4       10.15       26.02     19.88 o 
   9  10   4       53.89       58.52     15.67 o 
  -9  11   4       30.35       27.57     14.84 o 
  -8  11   4       10.48        8.36     23.81 o 
  -7  11   4        0.02        2.55     17.11 o 
  -6  11   4        4.53        9.97     18.88 o 
  -5  11   4       34.21       44.96     15.50 o 
  -4  11   4        0.75      -21.65     21.65 o 
  -3  11   4       30.41       -8.19     17.33 o 
  -2  11   4       99.05       89.31     11.46 o 
  -1  11   4        5.42        7.97     15.67 o 
   0  11   4      165.15      161.43      9.86 o 
   1  11   4       64.65       64.34     11.96 o 
   2  11   4        2.69      -14.89     17.72 o 
   3  11   4        0.43      -20.21     20.21 o 
   4  11   4       17.05        4.65     15.45 o 
   5  11   4       15.11        2.21     22.26 o 
   6  11   4       58.91       69.32     17.77 o 
   7  11   4       62.28       60.85     17.44 o 
   8  11   4        0.42       16.83     22.76 o 
  -8  12   4       29.39       -5.76     23.59 o 
  -7  12   4       10.92       28.13     19.05 o 
  -6  12   4       10.55        0.17     19.71 o 
  -5  12   4        0.00       18.11     12.96 o 
  -4  12   4        3.09      -17.39     21.04 o 
  -3  12   4        7.66        9.91     21.98 o 
  -2  12   4        2.12       -0.06     19.38 o 
  -1  12   4       21.37       32.94     12.13 o 
   0  12   4        3.51        4.33     13.98 o 
   1  12   4        2.11      -20.38     20.38 o 
   2  12   4       32.07       43.02     13.18 o 
   3  12   4       10.61      -12.07     20.93 o 
   4  12   4       76.69       46.73     15.84 o 
   5  12   4        7.81       23.48     19.77 o 
   6  12   4       27.38       16.50     22.15 o 
   7  12   4       23.19        8.53     23.75 o 
  -6  13   4        0.01        8.64     18.22 o 
  -5  13   4       18.25       14.06     20.43 o 
  -4  13   4       39.52       45.07     16.55 o 
  -3  13   4        0.87        2.49     20.82 o 
  -2  13   4       57.39       47.01     17.00 o 
  -1  13   4        8.03       -2.66     20.87 o 
   0  13   4       15.92       20.76     14.39 o 
   1  13   4        0.01      -24.75     24.75 o 
   2  13   4       21.86        5.20     21.65 o 
   3  13   4        1.77      -22.04     22.04 o 
   4  13   4        0.00      -13.73     20.38 o 
   5  13   4       22.69       17.00     26.08 o 
   6  13   4       39.26       26.80     25.52 o 
  -3  14   4       30.63       31.84     22.31 o 
  -2  14   4       64.48      115.83     17.00 o 
  -1  14   4        8.89        5.70     21.21 o 
   0  14   4        0.00       -5.65     14.34 o 
   1  14   4       12.79       22.65     17.55 o 
   2  14   4        0.04       14.28     25.25 o 
   3  14   4        3.30       11.63     19.88 o 
 -13   0   5       17.91       -8.25     21.93 o 
 -11   0   5       56.96       20.71     25.47 o 
  -9   0   5      215.43      223.52     17.39 o 
  -7   0   5      280.55      294.89     21.59 o 
  -5   0   5      121.74      109.13     10.13 o 
  -3   0   5      358.62      361.45     14.53 o 
  -1   0   5     2439.12     2151.86     52.41 o 
   1   0   5     4732.09     3724.59    753.67 o 
   3   0   5      352.40      248.54     58.91 o 
   5   0   5      504.78      602.07     26.41 o 
   7   0   5      121.59      136.65     12.51 o 
   9   0   5        8.22       10.30     15.00 o 
  11   0   5        0.12       -2.49     16.44 o 
  13   0   5       65.24        5.70     22.65 o 
 -13   1   5        8.09       -8.36     22.04 o 
 -12   1   5       25.50      -24.31     24.31 o 
 -11   1   5       18.82       -2.33     18.60 o 
 -10   1   5       47.47       54.43      9.80 o 
  -9   1   5       20.84        8.58     16.33 o 
  -8   1   5      187.03      183.82     14.12 o 
  -7   1   5       79.25       83.11      8.69 o 
  -6   1   5        0.01       -2.10     10.13 o 
  -5   1   5      526.37      529.04     24.31 o 
  -4   1   5       81.11       98.22      9.63 o 
  -3   1   5      728.46      701.93     19.39 o 
  -2   1   5        5.76       -1.46      7.18 o 
  -1   1   5      422.66      385.48     28.10 o 
   0   1   5      135.64       93.93      9.88 o 
   1   1   5        1.45        8.50      6.49 o 
   2   1   5      753.82      664.44     73.22 o 
   3   1   5       36.07       40.31      5.33 o 
   4   1   5      432.11      445.21     23.48 o 
   5   1   5       58.41       71.59      8.25 o 
   6   1   5      107.28      109.68      9.52 o 
   7   1   5       61.07       72.25      9.08 o 
   8   1   5       89.64       90.36      9.97 o 
   9   1   5        0.80        7.36     14.01 o 
  10   1   5        0.17        1.55     14.01 o 
  11   1   5       29.33       31.12     12.29 o 
  12   1   5       89.39       44.74     17.33 o 
  13   1   5        2.13       20.15     20.21 o 
 -13   2   5       29.67       42.13     14.62 o 
 -12   2   5       71.48       71.76     17.00 o 
 -11   2   5       71.99       59.46     17.33 o 
 -10   2   5        0.15      -17.11     17.11 o 
  -9   2   5       24.22       16.61     11.30 o 
  -8   2   5       23.47        6.53     15.00 o 
  -7   2   5       95.44       95.12      9.47 o 
  -6   2   5     1095.27     1058.13     35.82 o 
  -5   2   5      185.05      202.31     17.99 o 
  -4   2   5       55.81       52.49      7.14 o 
  -3   2   5      827.27      787.98     20.40 o 
  -2   2   5      237.11      200.69     19.43 o 
  -1   2   5      423.97      363.74     37.84 o 
   0   2   5      365.88      349.68     42.44 o 
   1   2   5     3903.53     3988.01    133.24 o 
   2   2   5       33.25       46.79      5.45 o 
   3   2   5      260.51      291.62     18.77 o 
   4   2   5     1160.13     1078.34     32.89 o 
   5   2   5       97.03      107.19      8.86 o 
   6   2   5     1103.38     1143.18     37.48 o 
   7   2   5      622.54      710.53     32.22 o 
   8   2   5      751.53      816.23     36.65 o 
   9   2   5      136.23      161.12     14.51 o 
  10   2   5      267.91      321.96     27.96 o 
  11   2   5       40.39        0.17     19.71 o 
  12   2   5      141.71       65.11     16.39 o 
  13   2   5       28.49       11.57     18.49 o 
 -13   3   5        4.50       17.11     19.77 o 
 -12   3   5        4.17        2.55     17.16 o 
 -11   3   5        0.03        7.09     16.00 o 
 -10   3   5      207.20      206.69     17.22 o 
  -9   3   5       47.42       32.56      9.63 o 
  -8   3   5      224.33      215.38     21.04 o 
  -7   3   5      862.57      925.08     36.82 o 
  -6   3   5      718.22      667.24     30.18 o 
  -5   3   5      410.12      374.29     22.04 o 
  -4   3   5     3120.26     3048.93     55.20 o 
  -3   3   5        6.72       13.12      9.86 o 
  -2   3   5      160.85      157.65     20.71 o 
  -1   3   5      149.33      140.23     18.69 o 
   0   3   5     1794.35     1758.76    112.31 o 
   1   3   5      981.37      986.18     34.08 o 
   2   3   5       56.52       49.78      7.20 o 
   3   3   5       30.48       44.24      7.09 o 
   4   3   5       31.89       36.76      7.36 o 
   5   3   5        0.60        1.05     11.90 o 
   6   3   5      156.29      160.57     13.12 o 
   7   3   5        3.17      -16.39     16.39 o 
   8   3   5      192.74      227.34     16.55 o 
   9   3   5       76.22       66.39     10.24 o 
  10   3   5        0.76      -20.04     20.04 o 
  11   3   5       29.52       17.44     22.81 o 
  12   3   5       10.94      -21.43     21.43 o 
  13   3   5        4.83      -14.62     25.25 o 
 -13   4   5       76.67      109.24     16.61 o 
 -12   4   5        5.62       18.55     19.82 o 
 -11   4   5        2.66        7.53     20.32 o 
 -10   4   5       26.44       31.34     13.34 o 
  -9   4   5        2.73       21.54     14.73 o 
  -8   4   5      228.80      216.93     16.06 o 
  -7   4   5       36.59       24.36     16.61 o 
  -6   4   5        1.12       -2.33     13.07 o 
  -5   4   5      305.95      285.20     21.32 o 
  -4   4   5      643.61      638.06     28.07 o 
  -3   4   5      654.39      652.45     26.69 o 
  -2   4   5       64.38       64.56      6.92 o 
  -1   4   5        5.21       13.90     10.02 o 
   0   4   5      114.82      102.55     12.51 o 
   1   4   5      114.68      124.19     10.35 o 
   2   4   5        0.28       -1.77     11.02 o 
   3   4   5      400.60      385.36     22.53 o 
   4   4   5     1446.39     1502.68     40.92 o 
   5   4   5      120.47      107.14     10.46 o 
   6   4   5      384.38      359.67     25.30 o 
   7   4   5        0.02       11.02      7.64 o 
   8   4   5       58.73       58.69     10.58 o 
   9   4   5        1.61      -17.61     17.61 o 
  10   4   5       35.52       33.66     12.01 o 
  11   4   5       16.18       27.91     24.80 o 
  12   4   5       61.86       44.46     16.78 o 
 -12   5   5        3.58       23.42     10.58 o 
 -11   5   5       17.15       15.23     20.60 o 
 -10   5   5       24.47       46.45     12.96 o 
  -9   5   5       24.62       35.16      8.69 o 
  -8   5   5      163.07      179.61     15.45 o 
  -7   5   5       44.14       43.96      8.97 o 
  -6   5   5       16.20       -1.16     13.18 o 
  -5   5   5      349.04      341.73     23.53 o 
  -4   5   5       66.70       61.13      8.47 o 
  -3   5   5      623.52      566.25     26.13 o 
  -2   5   5      433.13      421.63     23.37 o 
  -1   5   5        0.69       -5.70     10.85 o 
   0   5   5       82.80       92.14      5.46 o 
   1   5   5       39.23       26.63      6.64 o 
   2   5   5        0.70        4.98     10.19 o 
   3   5   5      131.42      134.32     11.30 o 
   4   5   5      102.90      120.37      9.80 o 
   5   5   5      174.60      166.93     12.90 o 
   6   5   5      413.54      430.76     27.24 o 
   7   5   5       19.02       -1.33     15.23 o 
   8   5   5       53.38       57.42      9.97 o 
   9   5   5      104.99       98.55     11.90 o 
  10   5   5        1.16        9.52     17.44 o 
  11   5   5       14.06      -13.18     17.27 o 
  12   5   5        0.20        5.65     22.48 o 
 -12   6   5        5.59        8.53     19.16 o 
 -11   6   5        0.79       10.52     16.67 o 
 -10   6   5        4.09        2.55     18.94 o 
  -9   6   5       90.56      116.22     15.56 o 
  -8   6   5      121.89      130.00     11.35 o 
  -7   6   5      123.84      127.29     11.63 o 
  -6   6   5      432.19      431.37     28.02 o 
  -5   6   5       42.70       13.45     16.33 o 
  -4   6   5      348.31      322.41     23.37 o 
  -3   6   5       26.55       26.85      7.42 o 
  -2   6   5       47.63       60.96      8.03 o 
  -1   6   5      494.02      449.53     24.14 o 
   0   6   5       50.10       51.37      5.31 o 
   1   6   5       36.41       19.93     13.62 o 
   2   6   5       13.58       26.96      6.98 o 
   3   6   5        5.28      -14.78     14.78 o 
   4   6   5       66.76       89.14      9.19 o 
   5   6   5        8.53       -1.22     13.90 o 
   6   6   5      155.53      156.08     14.34 o 
   7   6   5       23.39        7.31     16.55 o 
   8   6   5       13.63       14.40     14.45 o 
   9   6   5        0.23       18.55     15.34 o 
  10   6   5       77.21       79.23     17.00 o 
  11   6   5        0.45      -13.57     22.26 o 
  12   6   5        6.06       17.83     17.72 o 
 -11   7   5        2.06      -16.44     22.31 o 
 -10   7   5       24.70       27.96     14.17 o 
  -9   7   5       20.38       31.78     12.13 o 
  -8   7   5       46.23       47.51      9.52 o 
  -7   7   5        4.11       12.35     15.12 o 
  -6   7   5       46.18       48.45      8.47 o 
  -5   7   5       52.45       60.18      9.19 o 
  -4   7   5       19.99       -8.80     15.45 o 
  -3   7   5        1.29       -2.49     14.12 o 
  -2   7   5      459.02      416.97     25.91 o 
  -1   7   5      168.14      153.37     12.24 o 
   0   7   5       71.04       79.24      6.32 o 
   1   7   5      183.72      211.73     21.10 o 
   2   7   5      304.03      332.26     24.08 o 
   3   7   5       20.97       -8.80     15.95 o 
   4   7   5       16.36       25.91      8.80 o 
   5   7   5      439.37      471.35     29.62 o 
   6   7   5      379.36      382.92     28.90 o 
   7   7   5      136.87      133.33     12.90 o 
   8   7   5        6.58        6.87     12.96 o 
   9   7   5       26.20       47.62     13.84 o 
  10   7   5        0.02       -0.06     18.27 o 
  11   7   5        8.21       34.05     14.40 o 
 -11   8   5        0.02        8.64     19.38 o 
 -10   8   5       10.99       18.83     17.55 o 
  -9   8   5        3.30       -4.93     19.05 o 
  -8   8   5       43.78       64.01     14.62 o 
  -7   8   5       37.39       39.64      9.74 o 
  -6   8   5        8.05       16.94     12.96 o 
  -5   8   5       53.75       47.89     10.52 o 
  -4   8   5       21.12       31.45      8.47 o 
  -3   8   5        0.03      -10.69     14.45 o 
  -2   8   5       91.21       97.67     10.52 o 
  -1   8   5     1373.06     1305.85     43.96 o 
   0   8   5     1138.65     1054.76     91.27 o 
   1   8   5      545.05      537.12     30.06 o 
   2   8   5      127.19      155.20     13.90 o 
   3   8   5        1.42        8.03     16.22 o 
   4   8   5      431.48      513.48     30.51 o 
   5   8   5      682.44      610.93     33.72 o 
   6   8   5       12.98       21.54      9.69 o 
   7   8   5      176.15      178.23     17.88 o 
   8   8   5       23.38       14.34     15.61 o 
   9   8   5      151.75      193.18     19.71 o 
  10   8   5       14.89       27.74     19.93 o 
 -10   9   5        4.09       -5.70     16.55 o 
  -9   9   5       15.72       -0.11     18.38 o 
  -8   9   5        1.12      -17.39     19.10 o 
  -7   9   5        5.50      -16.50     17.99 o 
  -6   9   5       20.27       29.46      9.74 o 
  -5   9   5       27.65       20.49     16.00 o 
  -4   9   5       83.32       83.83     11.24 o 
  -3   9   5      982.56      934.50     42.08 o 
  -2   9   5       82.70       62.45     10.41 o 
  -1   9   5      287.11      218.87     18.83 o 
   0   9   5      151.10      151.18      9.22 o 
   1   9   5       63.74       66.61     10.58 o 
   2   9   5       89.74       90.30     11.30 o 
   3   9   5      517.64      502.13     31.56 o 
   4   9   5       91.45       77.90     11.74 o 
   5   9   5      480.85      489.51     32.45 o 
   6   9   5       71.73        0.00     25.41 o 
   7   9   5       24.74       33.44     15.50 o 
   8   9   5      123.53      149.60     17.88 o 
   9   9   5       11.89       13.73     19.82 o 
  10   9   5        0.15       23.25     19.43 o 
  -9  10   5       37.02        0.00     24.97 o 
  -8  10   5        0.00       15.89     17.27 o 
  -7  10   5        5.85      -15.12     19.54 o 
  -6  10   5       14.48        2.21     21.32 o 
  -5  10   5       72.99       50.22     15.89 o 
  -4  10   5       18.77      -18.27     18.60 o 
  -3  10   5       14.30        6.37     16.89 o 
  -2  10   5       22.60        7.86     17.00 o 
  -1  10   5       15.65        9.30      9.30 o 
   0  10   5       14.36       24.58      5.83 o 
   1  10   5       28.61       28.96     10.58 o 
   2  10   5       15.38       17.33     16.28 o 
   3  10   5        1.05       -0.06     15.34 o 
   4  10   5      227.14      213.00     20.43 o 
   5  10   5      450.22      467.64     35.32 o 
   6  10   5       21.82       22.20     22.76 o 
   7  10   5        1.41       20.65     15.89 o 
   8  10   5       14.67      -10.85     24.36 o 
   9  10   5        6.27       17.39     21.32 o 
  -8  11   5       10.63       25.64     21.54 o 
  -7  11   5       10.09        2.77     20.04 o 
  -6  11   5        0.10        2.55     19.21 o 
  -5  11   5        4.98        7.53     19.71 o 
  -4  11   5        8.55      -22.04     22.04 o 
  -3  11   5       54.24       25.47     23.37 o 
  -2  11   5       32.87       61.51     12.51 o 
  -1  11   5        4.55       24.80     18.16 o 
   0  11   5      197.19      197.72     14.48 o 
   1  11   5        0.23        6.87     19.60 o 
   2  11   5       99.61       87.26     17.05 o 
   3  11   5       45.80       54.04     13.12 o 
   4  11   5       59.39       31.73     15.84 o 
   5  11   5        3.61       -5.04     22.87 o 
   6  11   5        0.05        7.86     20.93 o 
   7  11   5        2.53       -8.25     21.93 o 
   8  11   5       15.77       33.50     15.17 o 
  -7  12   5        0.13      -22.26     22.26 o 
  -6  12   5        6.48       -5.59     23.37 o 
  -5  12   5        0.91       13.57     14.51 o 
  -4  12   5        7.30        5.15     22.42 o 
  -3  12   5       20.07       25.36     12.57 o 
  -2  12   5        5.91       -4.93     20.87 o 
  -1  12   5        5.14      -21.93     21.93 o 
   0  12   5       10.57       25.65     10.24 o 
   1  12   5       19.35        5.04     21.32 o 
   2  12   5        2.77      -12.46     20.54 o 
   3  12   5        5.69       12.85     22.53 o 
   4  12   5        6.41       27.63     15.00 o 
   5  12   5        0.74       16.50     20.04 o 
   6  12   5       26.65       22.65     24.47 o 
  -5  13   5       66.83       55.26     17.61 o 
  -4  13   5        7.18      -25.19     25.19 o 
  -3  13   5        6.16      -13.79     23.64 o 
  -2  13   5        0.77       10.96     17.22 o 
  -1  13   5        3.84       24.36     18.05 o 
   0  13   5       29.17       21.85     14.91 o 
   1  13   5        0.16       -5.26     19.49 o 
   2  13   5        0.04        5.54     14.51 o 
   3  13   5       11.22       22.31     23.03 o 
   4  13   5        0.05      -14.45     21.26 o 
   5  13   5       65.18       62.29     18.83 o 
  -1  14   5        6.21       -2.77     22.53 o 
   0  14   5        1.47      -14.94     14.94 o 
   1  14   5        0.36        1.61     12.62 o 
 -12   0   6        1.11        7.86     16.61 o 
 -10   0   6        4.00        8.42     15.17 o 
  -8   0   6      489.17      544.38     30.51 o 
  -6   0   6      416.47      473.12     25.47 o 
  -4   0   6      606.81      688.28     28.35 o 
  -2   0   6      864.84      873.48     28.85 o 
   0   0   6      188.61      214.85     34.30 o 
   2   0   6     1146.97     1105.36     32.78 o 
   4   0   6     1926.62     1995.90     46.56 o 
   6   0   6      753.69      828.80     28.24 o 
   8   0   6      164.22      176.68     12.13 o 
  10   0   6        4.22      -11.63     17.22 o 
  12   0   6        3.95      -11.02     18.38 o 
 -13   1   6        0.30       20.26     16.22 o 
 -12   1   6        4.35       15.84     20.65 o 
 -11   1   6        3.12        9.86     15.39 o 
 -10   1   6        0.12      -14.95     18.05 o 
  -9   1   6       94.86       98.72     10.52 o 
  -8   1   6       68.78       63.62      9.74 o 
  -7   1   6        7.73      -16.28     16.28 o 
  -6   1   6       13.49       -1.16     12.40 o 
  -5   1   6      280.78      302.03     20.98 o 
  -4   1   6       44.53       51.66      6.75 o 
  -3   1   6       81.94       81.50      7.47 o 
  -2   1   6       31.58       33.39      5.92 o 
  -1   1   6        5.73       16.28      5.76 o 
   0   1   6     1165.11     1080.81    126.40 o 
   1   1   6       95.67       79.62      8.36 o 
   2   1   6       57.64       55.92      7.42 o 
   3   1   6       34.45       48.61      6.87 o 
   4   1   6        5.51      -12.51     12.51 o 
   5   1   6      101.12      105.81      7.86 o 
   6   1   6      931.27      940.64     29.90 o 
   7   1   6      150.08      144.84     11.41 o 
   8   1   6        0.73        5.81     10.69 o 
   9   1   6      106.89      128.45     12.24 o 
  10   1   6        0.23        4.65     14.40 o 
  11   1   6       21.85       -2.55     13.51 o 
  12   1   6        0.52        2.77     18.27 o 
 -13   2   6        2.62       10.13     14.01 o 
 -12   2   6        0.22       28.29     12.13 o 
 -11   2   6       21.89       30.90     15.72 o 
 -10   2   6       74.65       89.14     16.39 o 
  -9   2   6      350.64      355.96     29.46 o 
  -8   2   6        2.96        2.88     15.61 o 
  -7   2   6       22.72       12.96     14.78 o 
  -6   2   6       38.44       53.49      7.86 o 
  -5   2   6      300.91      340.79     22.81 o 
  -4   2   6      164.11      152.81     12.24 o 
  -3   2   6       45.70       51.60      7.03 o 
  -2   2   6     1465.28     1411.43     37.48 o 
  -1   2   6      126.96      121.59     10.58 o 
   0   2   6      133.32      113.94     20.18 o 
   1   2   6     1948.47     2150.32     45.12 o 
   2   2   6      472.25      487.07     23.81 o 
   3   2   6       57.70       53.71      7.42 o 
   4   2   6      305.32      323.29     22.09 o 
   5   2   6      691.09      702.28     26.63 o 
   6   2   6      181.45      207.08     16.94 o 
   7   2   6      475.67      511.49     24.92 o 
   8   2   6      782.47      894.80     32.22 o 
   9   2   6      360.06      446.10     25.25 o 
  10   2   6       44.48       14.12     13.29 o 
  11   2   6       74.09       61.85     14.51 o 
  12   2   6        0.01       25.25     17.55 o 
 -12   3   6       81.76       88.87     15.28 o 
 -11   3   6        0.01      -21.59     21.59 o 
 -10   3   6       29.67       29.90     14.23 o 
  -9   3   6       55.69       68.10     10.24 o 
  -8   3   6      356.77      347.10     26.85 o 
  -7   3   6       31.60       15.95     16.67 o 
  -6   3   6      910.16      976.63     36.87 o 
  -5   3   6        1.39        4.60     12.01 o 
  -4   3   6      494.13      486.90     26.41 o 
  -3   3   6        0.39       -3.93     11.57 o 
  -2   3   6       17.23       -0.06     12.18 o 
  -1   3   6     2149.26     2189.35     46.51 o 
   0   3   6       33.22       48.53      6.20 o 
   1   3   6      233.16      261.39     19.77 o 
   2   3   6      919.00     1010.90     33.50 o 
   3   3   6       24.49       20.65      7.20 o 
   4   3   6        0.05       -3.43     13.34 o 
   5   3   6      244.65      230.66     21.76 o 
   6   3   6      467.49      450.97     23.09 o 
   7   3   6      634.47      673.38     27.19 o 
   8   3   6       17.48       17.22     12.35 o 
   9   3   6       13.43        5.48     12.96 o 
  10   3   6      147.98      123.75     19.16 o 
  11   3   6       25.87        5.15     21.59 o 
  12   3   6        0.21       -5.81     21.76 o 
 -12   4   6       15.07        2.82     19.54 o 
 -11   4   6       25.56       15.45     19.99 o 
 -10   4   6        5.70       23.59     17.11 o 
  -9   4   6      292.67      284.20     28.07 o 
  -8   4   6        0.03       -3.10     15.06 o 
  -7   4   6       12.88       20.93     14.23 o 
  -6   4   6      110.43       89.47     10.85 o 
  -5   4   6      145.49      150.38     13.07 o 
  -4   4   6       56.80       48.17      7.70 o 
  -3   4   6      557.51      512.21     26.74 o 
  -2   4   6       52.62       60.85      7.59 o 
  -1   4   6      671.28      615.25     27.85 o 
   0   4   6       34.73       30.08      4.89 o 
   1   4   6      129.05      153.42     11.52 o 
   2   4   6      461.06      554.56     26.74 o 
   3   4   6       75.80       78.73      7.86 o 
   4   4   6      182.36      200.04     19.38 o 
   5   4   6        5.56       -1.33     13.18 o 
   6   4   6      199.30      217.26     17.39 o 
   7   4   6      196.63      200.49     19.16 o 
   8   4   6      634.51      655.00     29.68 o 
   9   4   6      405.20      461.43     39.70 o 
  10   4   6       57.18       58.19     16.00 o 
  11   4   6       12.87       13.57     18.44 o 
  12   4   6        6.19       14.45     23.53 o 
 -12   5   6       33.57        5.70     20.38 o 
 -11   5   6        0.32       13.18     19.38 o 
 -10   5   6       47.63       29.57     21.65 o 
  -9   5   6        8.73       44.13     11.96 o 
  -8   5   6        0.04       15.72     12.57 o 
  -7   5   6      115.30       99.88     10.74 o 
  -6   5   6      228.17      233.93     21.98 o 
  -5   5   6      147.65      152.43     12.96 o 
  -4   5   6       17.88       17.83     13.23 o 
  -3   5   6       48.50       61.73      8.36 o 
  -2   5   6      589.23      577.98     28.74 o 
  -1   5   6       69.79       69.65      7.53 o 
   0   5   6        9.89       -3.83      7.99 o 
   1   5   6      334.51      345.16     22.70 o 
   2   5   6      615.30      624.99     28.85 o 
   3   5   6        3.87        3.49     13.23 o 
   4   5   6      132.95      144.79     13.23 o 
   5   5   6        6.20      -15.34     15.34 o 
   6   5   6       36.04       30.01      6.42 o 
   7   5   6        0.01      -12.57     12.57 o 
   8   5   6        0.13        4.37     10.91 o 
   9   5   6        9.64       -7.14     15.84 o 
  10   5   6        7.45       16.61     14.40 o 
  11   5   6        0.14       13.90     18.99 o 
 -11   6   6        1.62       16.67     20.21 o 
 -10   6   6        0.39       10.24     20.49 o 
  -9   6   6        0.58       11.79     18.22 o 
  -8   6   6       14.67       -1.77     15.61 o 
  -7   6   6        8.33       -1.49     15.89 o 
  -6   6   6       44.89       32.56      9.74 o 
  -5   6   6      106.07      105.14     10.80 o 
  -4   6   6      462.72      414.26     26.02 o 
  -3   6   6        1.15        9.74     12.13 o 
  -2   6   6        5.92        5.92     11.90 o 
  -1   6   6       41.07       39.92      8.36 o 
   0   6   6        2.23        8.88      6.36 o 
   1   6   6      103.18      105.53     10.13 o 
   2   6   6      549.48      523.22     28.40 o 
   3   6   6      480.33      565.19     28.68 o 
   4   6   6      375.01      375.67     26.69 o 
   5   6   6       15.35       -9.69     16.28 o 
   6   6   6       89.75       85.32      7.75 o 
   7   6   6       14.43      -12.62     14.23 o 
   8   6   6        1.65       13.73     17.72 o 
   9   6   6        6.60       24.69     12.18 o 
  10   6   6        5.47      -24.97     24.97 o 
  11   6   6       62.68       40.03     27.52 o 
 -11   7   6       12.35       31.56     14.40 o 
 -10   7   6       49.00       64.01     16.11 o 
  -9   7   6        7.44       24.92     20.82 o 
  -8   7   6        4.50       19.77     12.35 o 
  -7   7   6       13.12       19.54     13.84 o 
  -6   7   6       51.83       55.64      9.91 o 
  -5   7   6       76.09       74.30     10.96 o 
  -4   7   6       47.87       51.99      8.58 o 
  -3   7   6      115.85      135.48     11.46 o 
  -2   7   6        7.21       12.90     12.46 o 
  -1   7   6        7.66       10.63      8.19 o 
   0   7   6       56.85       57.61      6.65 o 
   1   7   6      159.41      165.88     14.45 o 
   2   7   6      103.98       91.80     10.41 o 
   3   7   6       10.95       -1.38     14.01 o 
   4   7   6      146.95      143.18     11.68 o 
   5   7   6       91.04      119.10     10.96 o 
   6   7   6        3.28      -14.28     14.28 o 
   7   7   6      108.31      102.26     17.44 o 
   8   7   6        0.33      -21.87     21.87 o 
   9   7   6       11.56       10.35     22.53 o 
  10   7   6       30.39       36.16     25.52 o 
 -10   8   6        7.91      -19.66     23.64 o 
  -9   8   6       38.41       51.22     13.12 o 
  -8   8   6        0.97       16.06     10.96 o 
  -7   8   6        9.61       -2.33     17.77 o 
  -6   8   6       23.72       29.46      9.74 o 
  -5   8   6      342.18      350.48     27.63 o 
  -4   8   6      247.34      269.59     23.42 o 
  -3   8   6      239.56      263.05     22.70 o 
  -2   8   6      188.15      158.41     15.50 o 
  -1   8   6        0.05       -9.52     15.06 o 
   0   8   6        0.08        1.28      8.70 o 
   1   8   6       15.57       19.60     17.11 o 
   2   8   6       54.29       66.72     10.30 o 
   3   8   6      454.68      528.15     30.95 o 
   4   8   6      190.70      191.35     17.27 o 
   5   8   6       33.45       20.71     18.88 o 
   6   8   6        0.08        5.70     11.63 o 
   7   8   6       33.03       16.67     13.23 o 
   8   8   6        1.21        7.64     20.21 o 
   9   8   6        1.72       -5.37     18.44 o 
  10   8   6        1.30      -21.43     21.43 o 
 -10   9   6        7.90      -17.55     22.87 o 
  -9   9   6       31.38       11.13     18.83 o 
  -8   9   6        3.00       24.80     12.13 o 
  -7   9   6        0.03        7.47     18.66 o 
  -6   9   6        0.03       -7.14     21.15 o 
  -5   9   6       16.63       -6.64     17.77 o 
  -4   9   6      132.97      119.32     12.18 o 
  -3   9   6       19.70       27.13     10.19 o 
  -2   9   6      394.48      398.65     28.85 o 
  -1   9   6      835.86      824.31     38.81 o 
   0   9   6       72.72       75.24      7.56 o 
   1   9   6       64.41       21.37     17.94 o 
   2   9   6      194.03      191.57     16.61 o 
   3   9   6        0.41       -3.16     16.33 o 
   4   9   6        3.23      -11.68     17.99 o 
   5   9   6       38.59       22.92     22.26 o 
   6   9   6        9.72       20.38     13.84 o 
   7   9   6       33.26        2.55     25.86 o 
   8   9   6        1.68      -22.04     22.04 o 
   9   9   6        2.53       11.41     21.87 o 
  -9  10   6        7.33      -14.56     25.19 o 
  -8  10   6        6.09       -2.82     21.43 o 
  -7  10   6        0.04       15.84     15.95 o 
  -6  10   6       68.43       66.94     16.06 o 
  -5  10   6       52.31       33.66     15.89 o 
  -4  10   6       13.31      -22.31     22.31 o 
  -3  10   6        1.22        0.00     12.40 o 
  -2  10   6        5.92       10.08     14.67 o 
  -1  10   6        4.23      -16.61     18.22 o 
   0  10   6       27.38       18.28      8.78 o 
   1  10   6        6.89       13.34     17.33 o 
   2  10   6        9.78       11.30     17.22 o 
   3  10   6       16.59        4.60     22.04 o 
   4  10   6        8.36      -12.01     24.14 o 
   5  10   6        3.80        9.97     20.65 o 
   6  10   6      124.21      118.87     19.38 o 
   7  10   6        3.40       24.53     19.43 o 
   8  10   6       59.27       71.76     18.11 o 
  -7  11   6       28.40       17.00     23.09 o 
  -6  11   6        3.30       20.43     14.34 o 
  -5  11   6       96.04      100.49     17.44 o 
  -4  11   6        9.11       15.17     18.60 o 
  -3  11   6       56.67       62.84     15.56 o 
  -2  11   6       11.19        7.03     22.59 o 
  -1  11   6        0.43        4.65     16.94 o 
   0  11   6        1.34      -13.81     26.27 o 
   1  11   6       68.51       58.63     18.71 o 
   2  11   6        0.31       -7.20     18.38 o 
   3  11   6      118.62      107.30     19.66 o 
   4  11   6        7.44       19.27     12.79 o 
   5  11   6       18.72       -0.22     24.42 o 
   6  11   6       19.77       24.97     18.66 o 
   7  11   6       33.65       33.33     16.72 o 
  -6  12   6        6.40      -11.90     24.14 o 
  -5  12   6       13.98        0.00     20.71 o 
  -4  12   6        4.81       -2.66     13.29 o 
  -3  12   6        2.71        5.20     18.94 o 
  -2  12   6        1.53      -10.58     18.60 o 
  -1  12   6       29.05       10.35     20.82 o 
   0  12   6        3.28        2.03     13.45 o 
   1  12   6       35.09       58.80     16.83 o 
   2  12   6       23.42       -2.82     21.37 o 
   3  12   6       26.88       35.27     15.67 o 
   4  12   6       48.25       69.49     16.83 o 
   5  12   6        0.71        8.53     21.70 o 
  -4  13   6        9.35       14.95     20.26 o 
  -3  13   6        5.12       -0.11     22.48 o 
  -2  13   6        0.14       19.93     21.21 o 
  -1  13   6        0.00       11.35     17.88 o 
   0  13   6        7.51       15.21     14.58 o 
   1  13   6        1.45      -20.87     20.87 o 
   2  13   6       20.14       14.34     23.20 o 
   3  13   6        0.25       -3.10     23.64 o 
 -11   0   7        2.33        7.75     18.44 o 
  -9   0   7       12.52        9.74     14.51 o 
  -7   0   7       66.97       55.31     10.41 o 
  -5   0   7        3.20       12.01     12.01 o 
  -3   0   7       24.37       26.74      6.92 o 
  -1   0   7      257.75      265.10     18.94 o 
   1   0   7      155.56      180.17     13.68 o 
   3   0   7       22.91       20.21      5.20 o 
   5   0   7       89.21      109.96      9.69 o 
   7   0   7      739.22      798.24     30.78 o 
   9   0   7       51.60       41.30     10.35 o 
  11   0   7        0.18       -2.60     18.55 o 
 -12   1   7       16.24       36.54     13.51 o 
 -11   1   7       24.76       15.50     20.04 o 
 -10   1   7        6.24       36.87     11.41 o 
  -9   1   7        0.29        1.55     15.23 o 
  -8   1   7      206.18      207.96     16.61 o 
  -7   1   7       60.24       73.36      9.52 o 
  -6   1   7      200.30      213.66     16.06 o 
  -5   1   7       27.18        7.20     14.84 o 
  -4   1   7        2.66       -3.38     12.62 o 
  -3   1   7        8.83       16.17     12.57 o 
  -2   1   7       23.31        5.20     13.18 o 
  -1   1   7       36.21       48.17      7.31 o 
   0   1   7      119.32      114.03     16.91 o 
   1   1   7       34.87       24.64      5.20 o 
   2   1   7      396.02      455.07     20.43 o 
   3   1   7        4.75        2.93     10.69 o 
   4   1   7      626.69      558.99     23.97 o 
   5   1   7      142.89      150.60     15.00 o 
   6   1   7       44.98       45.29      6.87 o 
   7   1   7       47.98       51.16      7.42 o 
   8   1   7       10.14       15.95     12.90 o 
   9   1   7        9.33        9.80      9.74 o 
  10   1   7        8.49       13.18     12.35 o 
  11   1   7        7.89       19.10     17.83 o 
  12   1   7       65.37        9.02     23.37 o 
 -12   2   7        0.48        8.53     20.26 o 
 -11   2   7       24.86       10.41     18.88 o 
 -10   2   7       31.48       -0.22     22.98 o 
  -9   2   7       15.74       20.15     17.77 o 
  -8   2   7        8.45       -4.54     15.34 o 
  -7   2   7        2.06        2.88     14.51 o 
  -6   2   7       32.58       22.48     16.17 o 
  -5   2   7       21.08        3.60     14.67 o 
  -4   2   7       56.44       45.68      8.97 o 
  -3   2   7       78.10       69.10      8.80 o 
  -2   2   7      130.46      134.60     11.74 o 
  -1   2   7      766.72      669.06     29.51 o 
   0   2   7       21.94       26.69      4.32 o 
   1   2   7      444.10      418.86     20.38 o 
   2   2   7        1.17       -7.25     10.41 o 
   3   2   7      731.43      705.72     25.47 o 
   4   2   7        4.27       -7.25     12.51 o 
   5   2   7      108.21      108.80     10.80 o 
   6   2   7        0.54       -7.42     12.51 o 
   7   2   7       17.06        5.09     15.17 o 
   8   2   7      137.72      132.99     12.57 o 
   9   2   7       16.23       15.72      9.25 o 
  10   2   7       46.47       -0.06     17.44 o 
  11   2   7        6.67       -2.66     19.93 o 
 -12   3   7        1.04        8.58     19.32 o 
 -11   3   7       11.90       18.44     21.81 o 
 -10   3   7        1.11       -4.82     19.66 o 
  -9   3   7       58.13       44.29     15.61 o 
  -8   3   7       39.87       38.31      9.97 o 
  -7   3   7       71.06       78.84     10.74 o 
  -6   3   7        6.06       -1.49     14.12 o 
  -5   3   7      212.71      207.57     15.17 o 
  -4   3   7        0.41       11.96     12.40 o 
  -3   3   7      148.17      154.64     12.46 o 
  -2   3   7      266.54      263.16     20.76 o 
  -1   3   7      559.62      527.99     26.80 o 
   0   3   7      530.86      584.45     17.72 o 
   1   3   7        2.66        5.48      7.03 o 
   2   3   7       20.40       23.09      5.32 o 
   3   3   7       22.48        5.48     10.58 o 
   4   3   7      399.93      391.12     22.20 o 
   5   3   7       17.29       29.84      6.15 o 
   6   3   7        5.27      -12.62     12.62 o 
   7   3   7      771.99      827.30     33.11 o 
   8   3   7        5.81        1.05     13.51 o 
   9   3   7       66.38       85.54     11.41 o 
  10   3   7       15.10       10.52     12.73 o 
  11   3   7        0.17      -17.88     17.88 o 
 -12   4   7        1.15       20.76     22.98 o 
 -11   4   7       37.43       40.97     16.00 o 
 -10   4   7       39.79       47.95     15.28 o 
  -9   4   7        2.19       14.01     16.22 o 
  -8   4   7      190.16      197.50     17.55 o 
  -7   4   7      877.49      818.33     38.54 o 
  -6   4   7      240.83      235.31     17.77 o 
  -5   4   7        7.03       -4.04     14.73 o 
  -4   4   7      180.34      201.10     19.16 o 
  -3   4   7      188.97      168.76     13.23 o 
  -2   4   7       15.65       15.89      7.70 o 
  -1   4   7      153.83      142.79     12.79 o 
   0   4   7       63.66       61.58      4.96 o 
   1   4   7       58.42       54.43      6.31 o 
   2   4   7        8.44        0.78     10.24 o 
   3   4   7        1.12       -9.02     11.96 o 
   4   4   7      116.82      134.43     10.69 o 
   5   4   7      127.76      122.97     11.79 o 
   6   4   7       35.95       43.13      7.14 o 
   7   4   7       38.06       30.45      7.14 o 
   8   4   7      185.57      180.22     16.44 o 
   9   4   7       68.28       66.11     12.35 o 
  10   4   7        5.73       36.93     11.96 o 
  11   4   7       17.82       32.78     16.00 o 
 -11   5   7       36.10       32.28     17.44 o 
 -10   5   7        5.65        7.75     19.66 o 
  -9   5   7       22.50       25.52     13.07 o 
  -8   5   7       47.86       28.24     14.89 o 
  -7   5   7       76.76       80.50     11.07 o 
  -6   5   7      602.19      569.57     32.94 o 
  -5   5   7       25.17       18.22     14.17 o 
  -4   5   7       11.58       -1.38     13.34 o 
  -3   5   7      218.89      231.60     22.15 o 
  -2   5   7       10.50       27.52      7.92 o 
  -1   5   7      230.87      245.22     20.76 o 
   0   5   7        7.03       12.15      8.80 o 
   1   5   7      684.37      688.77     26.24 o 
   2   5   7      135.73      126.85     11.30 o 
   3   5   7        7.28       -9.63     12.79 o 
   4   5   7       13.77       17.05      5.98 o 
   5   5   7      118.54      143.01     11.57 o 
   6   5   7       19.70       18.94      6.48 o 
   7   5   7       69.33       85.49      7.92 o 
   8   5   7       42.91       39.92     10.52 o 
   9   5   7       20.68       30.29     10.30 o 
  10   5   7       10.34       24.53     17.00 o 
  11   5   7       10.16       23.37     19.54 o 
 -11   6   7        0.00      -22.53     22.53 o 
 -10   6   7       12.31        2.88     21.10 o 
  -9   6   7        6.53        0.00     18.55 o 
  -8   6   7        0.40       25.86     18.16 o 
  -7   6   7       62.39       28.35     21.04 o 
  -6   6   7       22.65      -19.05     19.05 o 
  -5   6   7       19.02       31.01      8.47 o 
  -4   6   7      271.96      269.25     23.37 o 
  -3   6   7       70.18       74.58      9.97 o 
  -2   6   7      147.42      126.74     11.46 o 
  -1   6   7      186.68      178.12     13.95 o 
   0   6   7      113.41      126.59     10.85 o 
   1   6   7        0.92       -2.55     12.57 o 
   2   6   7       68.19       75.13      7.31 o 
   3   6   7       21.92       19.32     13.51 o 
   4   6   7        1.26      -13.51     13.51 o 
   5   6   7      140.87      105.81      9.63 o 
   6   6   7        2.05        7.53      9.97 o 
   7   6   7      127.02      114.17     12.13 o 
   8   6   7       84.04       96.34     11.85 o 
   9   6   7      124.25      180.06     19.32 o 
  10   6   7        3.11      -23.75     23.75 o 
 -10   7   7       12.85        0.00     20.76 o 
  -9   7   7        9.52      -19.93     19.93 o 
  -8   7   7        1.00       27.30     13.79 o 
  -7   7   7       15.28       -0.06     18.11 o 
  -6   7   7       12.11       18.33      9.52 o 
  -5   7   7      398.03      404.13     29.84 o 
  -4   7   7      261.91      293.50     26.74 o 
  -3   7   7      843.15      776.59     37.37 o 
  -2   7   7       50.17       52.05      9.41 o 
  -1   7   7        1.41        0.06     15.34 o 
   0   7   7        1.88        7.59      7.44 o 
   1   7   7        2.78       12.24     12.01 o 
   2   7   7      210.35      243.67     18.71 o 
   3   7   7      187.98      174.08     13.45 o 
   4   7   7       63.55       45.57      7.31 o 
   5   7   7       42.26       43.74      7.09 o 
   6   7   7       26.52       36.43      9.74 o 
   7   7   7       50.31       32.06     10.96 o 
   8   7   7        0.65       -7.86     16.67 o 
   9   7   7       86.17      130.67     18.71 o 
  10   7   7       10.92      -11.52     28.13 o 
 -10   8   7        9.06       20.82     19.38 o 
  -9   8   7       13.05        2.77     18.22 o 
  -8   8   7        2.28      -15.84     20.26 o 
  -7   8   7        1.82        2.55     19.32 o 
  -6   8   7       48.58       35.10     15.50 o 
  -5   8   7       40.68       40.36     14.51 o 
  -4   8   7        6.94      -16.89     16.89 o 
  -3   8   7       56.08       52.65     10.19 o 
  -2   8   7      112.34       89.31     12.07 o 
  -1   8   7        7.33        6.15     13.68 o 
   0   8   7      175.51      170.47     12.49 o 
   1   8   7      179.45      182.05     13.01 o 
   2   8   7      160.28      181.77     17.77 o 
   3   8   7      398.96      369.75     23.86 o 
   4   8   7       82.58       74.64      7.75 o 
   5   8   7      183.68      177.79     17.39 o 
   6   8   7       24.39       14.62     17.99 o 
   7   8   7        0.70       -7.75     17.83 o 
   8   8   7       46.82       55.70     16.22 o 
   9   8   7       71.55      102.32     18.33 o 
  -9   9   7       32.91       43.91     16.11 o 
  -8   9   7       47.09       45.84     16.83 o 
  -7   9   7        0.07       10.46     20.04 o 
  -6   9   7        2.42        5.09     23.20 o 
  -5   9   7        0.19       16.72     15.78 o 
  -4   9   7        0.07      -17.50     17.50 o 
  -3   9   7       47.02       49.50     12.40 o 
  -2   9   7       32.26       24.36      9.30 o 
  -1   9   7      191.04      208.18     17.66 o 
   0   9   7      227.82      258.93     22.56 o 
   1   9   7       66.83       66.28      7.75 o 
   2   9   7      178.92      178.84     17.44 o 
   3   9   7        0.69       12.01     16.89 o 
   4   9   7        0.32      -10.69     15.67 o 
   5   9   7       18.13       16.61     20.49 o 
   6   9   7        0.57       11.46     18.99 o 
   7   9   7       17.34       21.76     20.26 o 
   8   9   7       22.38       25.69     23.81 o 
  -8  10   7        0.35      -11.63     21.98 o 
  -7  10   7       60.96       65.83     16.78 o 
  -6  10   7       10.48       16.22     20.71 o 
  -5  10   7        0.11       -2.60     16.50 o 
  -4  10   7        8.84       -2.44     18.16 o 
  -3  10   7        5.68      -16.83     18.60 o 
  -2  10   7       43.25       23.75     19.10 o 
  -1  10   7       50.28       51.82     15.95 o 
   0  10   7      162.26      165.39     11.30 o 
   1  10   7       89.23       93.46     13.01 o 
   2  10   7        2.91        3.71     15.50 o 
   3  10   7       68.63       60.35     11.52 o 
   4  10   7       33.32       18.99     17.88 o 
   5  10   7       44.79       23.64     15.84 o 
   6  10   7        0.89        0.06     21.26 o 
   7  10   7        2.86      -23.20     25.14 o 
  -6  11   7        0.46       11.46     16.78 o 
  -5  11   7       27.05       13.95     24.25 o 
  -4  11   7        5.72       16.22     16.11 o 
  -3  11   7        7.56        2.55     20.49 o 
  -2  11   7        0.70        5.15     18.27 o 
  -1  11   7        0.44      -21.87     21.87 o 
   0  11   7       55.75       56.11     14.42 o 
   1  11   7       68.26       60.85     11.68 o 
   2  11   7       56.36       54.59     15.95 o 
   3  11   7       25.59       15.78     23.48 o 
   4  11   7       54.05       58.86     17.11 o 
   5  11   7       54.64       74.91     16.55 o 
   6  11   7        0.86      -11.57     23.09 o 
  -4  12   7        8.93       -5.87     22.04 o 
  -3  12   7        0.09      -14.17     25.14 o 
  -2  12   7        3.86       25.08     13.23 o 
  -1  12   7        1.99       13.90     20.10 o 
   0  12   7       41.47       13.79     23.48 o 
   1  12   7        5.23      -16.67     20.38 o 
   2  12   7        0.85       -5.65     17.83 o 
   3  12   7       69.95       74.47     17.83 o 
   4  12   7       54.54       50.22     19.27 o 
 -10   0   8       70.77       66.44     17.33 o 
  -8   0   8       15.03       14.45      9.36 o 
  -6   0   8       20.14       18.71     14.17 o 
  -4   0   8      523.63      518.52     29.18 o 
  -2   0   8      654.38      637.28     30.84 o 
   0   0   8       11.92       -0.45      8.31 o 
   2   0   8       99.41      117.05     10.35 o 
   4   0   8     1090.84     1251.25     36.32 o 
   6   0   8      504.54      569.57     27.85 o 
   8   0   8      121.42      153.20     13.23 o 
  10   0   8        0.02        4.15     13.34 o 
 -11   1   8        0.77       11.13     21.04 o 
 -10   1   8       11.41       10.24     18.49 o 
  -9   1   8        0.45       -9.58     18.77 o 
  -8   1   8      210.32      200.82     17.77 o 
  -7   1   8        0.30       -3.05     17.22 o 
  -6   1   8        6.05        1.44     15.56 o 
  -5   1   8       10.43        8.08     15.72 o 
  -4   1   8        2.65        9.08     13.51 o 
  -3   1   8      379.98      395.66     27.24 o 
  -2   1   8      529.49      547.59     29.68 o 
  -1   1   8      508.62      495.87     27.41 o 
   0   1   8       90.48       91.74      5.98 o 
   1   1   8      159.16      159.46     15.67 o 
   2   1   8      101.99      112.78      8.69 o 
   3   1   8       65.76       66.11      6.75 o 
   4   1   8     1915.78     2103.86     45.62 o 
   5   1   8      411.35      441.17     24.25 o 
   6   1   8      290.05      313.93     22.48 o 
   7   1   8       11.71       18.38     13.45 o 
   8   1   8       63.65       34.77     11.30 o 
   9   1   8       40.92       46.29     10.08 o 
  10   1   8       37.50       59.52     17.88 o 
  11   1   8       20.15       11.57     19.77 o 
 -11   2   8        7.34        8.42     21.04 o 
 -10   2   8       24.96       28.40     21.81 o 
  -9   2   8       18.90       16.72     12.68 o 
  -8   2   8        4.81       22.48     20.98 o 
  -7   2   8       10.25      -17.50     17.50 o 
  -6   2   8        3.98       -2.99     14.73 o 
  -5   2   8        0.21       13.95     13.45 o 
  -4   2   8       43.85       38.65      8.86 o 
  -3   2   8        0.08      -16.06     16.06 o 
  -2   2   8       53.11       47.34      8.64 o 
  -1   2   8       87.77       87.31      9.41 o 
   0   2   8       84.09       80.24      6.17 o 
   1   2   8       51.31       57.64      6.92 o 
   2   2   8      137.83      156.91     11.24 o 
   3   2   8      338.62      408.89     21.70 o 
   4   2   8        0.53      -13.07     13.07 o 
   5   2   8      213.87      288.47     19.82 o 
   6   2   8      742.26      759.76     30.45 o 
   7   2   8      247.03      241.02     20.93 o 
   8   2   8        1.00       12.29     15.12 o 
   9   2   8       23.90       22.76     15.45 o 
  10   2   8      114.82      115.88     18.66 o 
  11   2   8        1.73      -20.76     24.80 o 
 -11   3   8        2.21       -8.53     20.26 o 
 -10   3   8        0.04      -10.63     19.71 o 
  -9   3   8        3.94      -12.18     22.65 o 
  -8   3   8       73.67       59.46     17.22 o 
  -7   3   8       13.80       24.58      9.80 o 
  -6   3   8       19.58       11.96     16.28 o 
  -5   3   8       31.36       23.81      9.52 o 
  -4   3   8        0.62        6.75     14.06 o 
  -3   3   8       16.65        1.33     14.67 o 
  -2   3   8        6.75       -1.22     14.51 o 
  -1   3   8       73.97       89.92      9.63 o 
   0   3   8      121.02      113.97      7.49 o 
   1   3   8        7.53        8.69      6.48 o 
   2   3   8      430.75      450.80     24.20 o 
   3   3   8        9.20       -1.72     13.40 o 
   4   3   8        2.40       10.35     11.18 o 
   5   3   8       60.54       65.50      7.75 o 
   6   3   8       75.21       76.46      7.70 o 
   7   3   8       19.80       27.46      9.63 o 
   8   3   8       25.37       18.11     12.73 o 
   9   3   8        9.38      -15.61     16.89 o 
  10   3   8      121.78      127.57     19.82 o 
 -11   4   8        6.85        5.76     14.95 o 
 -10   4   8       19.68      -25.41     25.41 o 
  -9   4   8       35.20       22.70     21.81 o 
  -8   4   8        5.35       21.15     19.60 o 
  -7   4   8        0.01      -16.61     16.61 o 
  -6   4   8        1.11        6.31     16.50 o 
  -5   4   8      285.07      250.82     23.81 o 
  -4   4   8        1.83       14.12     13.23 o 
  -3   4   8        0.21        5.37     11.85 o 
  -2   4   8       84.22       74.86      9.97 o 
  -1   4   8       60.37       52.93      9.19 o 
   0   4   8        1.92       -9.06      9.06 o 
   1   4   8      131.23      132.77     11.13 o 
   2   4   8        4.48       12.13      8.75 o 
   3   4   8       31.80       38.43      6.37 o 
   4   4   8      245.45      216.10     18.55 o 
   5   4   8        3.78        8.14     13.79 o 
   6   4   8       76.13       66.28      7.53 o 
   7   4   8       40.50       20.76     16.94 o 
   8   4   8        6.15      -18.33     18.33 o 
   9   4   8       13.82       20.98     22.70 o 
  10   4   8       46.41        5.70     25.36 o 
 -10   5   8       21.48       11.13     23.25 o 
  -9   5   8        1.04        2.55     19.27 o 
  -8   5   8       59.90       73.20     15.78 o 
  -7   5   8       18.95        4.60     20.49 o 
  -6   5   8      184.84      206.91     15.84 o 
  -5   5   8       19.68       25.25      9.52 o 
  -4   5   8        1.74        2.88     14.17 o 
  -3   5   8       70.92       60.35      9.97 o 
  -2   5   8        0.32        9.80     13.68 o 
  -1   5   8        0.01        1.27     14.34 o 
   0   5   8       47.47       45.52      7.00 o 
   1   5   8       31.79       37.04      6.98 o 
   2   5   8      146.21      147.89     12.51 o 
   3   5   8        2.76        9.69     11.85 o 
   4   5   8      122.43      122.14     11.02 o 
   5   5   8        1.26       16.00     11.79 o 
   6   5   8      207.75      173.13     13.68 o 
   7   5   8        0.49       -7.31     17.22 o 
   8   5   8        2.92       -0.06     14.84 o 
   9   5   8       24.41       11.02     22.76 o 
  10   5   8        0.57       -5.98     21.04 o 
 -10   6   8        8.30       10.02     16.28 o 
  -9   6   8       24.32       28.46     13.45 o 
  -8   6   8        0.75      -10.19     20.04 o 
  -7   6   8      160.07      171.03     18.77 o 
  -6   6   8       74.70       77.07     16.28 o 
  -5   6   8       21.66        9.69     16.39 o 
  -4   6   8       29.99       33.22      9.63 o 
  -3   6   8       60.26       49.06     10.63 o 
  -2   6   8      136.93      115.66     11.63 o 
  -1   6   8        8.50        7.25     14.62 o 
   0   6   8      484.71      449.80     19.37 o 
   1   6   8      194.26      171.31     12.90 o 
   2   6   8       18.92        7.09     14.67 o 
   3   6   8      171.55      188.31     13.34 o 
   4   6   8        5.27        0.55      9.52 o 
   5   6   8      118.38      122.25     11.30 o 
   6   6   8        1.73       -7.14     16.39 o 
   7   6   8       11.70       36.71      9.86 o 
   8   6   8        0.41      -16.06     20.54 o 
   9   6   8       20.89       28.18     23.59 o 
  -9   7   8       22.09       26.80     13.90 o 
  -8   7   8       29.28       25.08     14.67 o 
  -7   7   8       50.30       67.99     14.78 o 
  -6   7   8      113.36      108.63     17.39 o 
  -5   7   8        0.01      -13.73     18.60 o 
  -4   7   8       25.07       17.99     18.94 o 
  -3   7   8      861.90      892.86     42.25 o 
  -2   7   8       24.02       34.94      8.19 o 
  -1   7   8      168.22      202.87     16.50 o 
   0   7   8        6.00        4.27     10.88 o 
   1   7   8        9.75      -12.51     13.23 o 
   2   7   8       27.80       24.47      7.03 o 
   3   7   8      110.28       99.44      9.19 o 
   4   7   8       43.97       40.03      9.02 o 
   5   7   8       57.85       68.82     11.13 o 
   6   7   8       26.21       30.29      9.74 o 
   7   7   8        6.86       18.22     14.06 o 
   8   7   8       33.23       -5.43     23.09 o 
   9   7   8       17.12       31.01     15.89 o 
  -9   8   8        3.20      -27.63     27.63 o 
  -8   8   8        0.08       25.14     19.93 o 
  -7   8   8        8.61       18.44     17.39 o 
  -6   8   8        6.77       -2.55     18.44 o 
  -5   8   8      114.18      138.42     19.05 o 
  -4   8   8      235.33      238.75     21.70 o 
  -3   8   8        2.28       22.81     16.44 o 
  -2   8   8        4.43        9.02     18.66 o 
  -1   8   8       39.87       39.81      9.25 o 
   0   8   8       24.71       36.74     21.26 o 
   1   8   8       35.29       27.19      7.36 o 
   2   8   8       80.77       65.61     11.30 o 
   3   8   8      166.66      139.03     13.73 o 
   4   8   8        7.81       12.68     15.95 o 
   5   8   8       12.35       16.83     12.35 o 
   6   8   8       27.24       18.22     21.37 o 
   7   8   8       26.83       16.55     21.26 o 
   8   8   8       13.25        2.82     22.65 o 
  -8   9   8        1.36        0.11     20.38 o 
  -7   9   8        1.37      -19.66     20.43 o 
  -6   9   8        1.73       29.62     13.84 o 
  -5   9   8       30.25        7.70     21.48 o 
  -4   9   8       17.14      -12.46     18.55 o 
  -3   9   8        5.83        9.97     22.81 o 
  -2   9   8        0.05       -9.74     19.77 o 
  -1   9   8       98.81      105.36     17.66 o 
   0   9   8        6.53        9.28     12.18 o 
   1   9   8        0.31      -16.11     16.11 o 
   2   9   8       64.30       68.43     11.07 o 
   3   9   8       23.05       13.01     18.88 o 
   4   9   8        7.48        9.52     17.50 o 
   5   9   8       46.49       27.63     17.72 o 
   6   9   8       35.97       27.74     25.03 o 
   7   9   8       94.64      117.43     19.66 o 
  -6  10   8       43.72       35.66     14.95 o 
  -5  10   8        0.19       19.32     21.48 o 
  -4  10   8        4.86      -21.59     22.42 o 
  -3  10   8        2.15        7.75     21.70 o 
  -2  10   8      187.62      211.95     20.54 o 
  -1  10   8      118.88      131.11     17.72 o 
   0  10   8        3.65       11.85     10.09 o 
   1  10   8       74.14       55.53     12.51 o 
   2  10   8        0.11      -15.72     24.64 o 
   3  10   8        0.47        2.49     21.70 o 
   4  10   8       14.46       34.16     14.62 o 
   5  10   8       26.71       22.59     19.93 o 
   6  10   8       12.89       11.90     21.15 o 
  -5  11   8        0.38       -5.70     23.53 o 
  -4  11   8       16.39        8.53     23.81 o 
  -3  11   8        4.23      -11.24     22.04 o 
  -2  11   8        3.29       -5.43     24.97 o 
  -1  11   8        0.18      -13.62     21.32 o 
   0  11   8       42.02       45.13     13.65 o 
   1  11   8       15.33        8.36     21.81 o 
   2  11   8       36.69       76.68     15.72 o 
   3  11   8       42.63       72.48     15.39 o 
   4  11   8       19.69       23.14     17.44 o 
  -1  12   8        1.50       -2.88     15.84 o 
   0  12   8        3.09       -4.67     22.01 o 
   1  12   8        1.90       -5.76     22.48 o 
 -11   0   9       12.10       29.68     22.42 o 
  -9   0   9        6.51        7.75     22.31 o 
  -7   0   9       26.78       48.72     13.07 o 
  -5   0   9      232.35      219.48     18.11 o 
  -3   0   9       27.64       21.21     16.33 o 
  -1   0   9      143.78      149.55     13.34 o 
   1   0   9       58.44       63.34      7.25 o 
   3   0   9      117.56      116.88     10.08 o 
   5   0   9      575.94      712.19     30.95 o 
   7   0   9      145.22      147.72     13.01 o 
   9   0   9        2.09      -13.51     17.77 o 
 -11   1   9       15.43       20.87     24.20 o 
 -10   1   9        2.85        2.82     20.49 o 
  -9   1   9       16.52       15.45     21.98 o 
  -8   1   9        4.95        7.09     20.15 o 
  -7   1   9        5.56       -6.81     18.05 o 
  -6   1   9       15.24       20.38      9.08 o 
  -5   1   9       39.33       35.71      8.14 o 
  -4   1   9      218.51      257.74     23.09 o 
  -3   1   9        9.33      -16.17     16.17 o 
  -2   1   9       21.92       25.86      8.47 o 
  -1   1   9       44.35       43.46      9.14 o 
   0   1   9      111.82      112.73      7.64 o 
   1   1   9        0.62        9.14     11.63 o 
   2   1   9      859.66      984.11     32.50 o 
   3   1   9      117.99      166.55     12.79 o 
   4   1   9      154.79      203.03     19.99 o 
   5   1   9      145.48      209.18     20.10 o 
   6   1   9      198.99      164.89     15.67 o 
   7   1   9       43.00       -7.31     19.82 o 
   8   1   9        0.00        3.82     11.79 o 
   9   1   9       45.16       65.33     16.33 o 
  10   1   9       46.75       20.21     18.38 o 
 -10   2   9        1.37        9.80     12.90 o 
  -9   2   9       23.93       33.83     23.20 o 
  -8   2   9       18.39       35.60     14.95 o 
  -7   2   9       10.15       -6.92     19.16 o 
  -6   2   9       45.69       39.09      9.74 o 
  -5   2   9       24.03       25.97      8.80 o 
  -4   2   9        0.00       16.33     14.51 o 
  -3   2   9      181.97      201.15     16.22 o 
  -2   2   9       14.26        8.03      8.80 o 
  -1   2   9        4.43        5.65     12.51 o 
   0   2   9        9.08       11.78      6.98 o 
   1   2   9      189.25      208.63     18.05 o 
   2   2   9      138.21      166.66     16.50 o 
   3   2   9      256.44      242.79     20.87 o 
   4   2   9        2.97        1.05     12.85 o 
   5   2   9       47.74       50.88      7.97 o 
   6   2   9        3.35        6.81     14.28 o 
   7   2   9       36.50       18.22     12.79 o 
   8   2   9        0.06      -18.44     18.44 o 
   9   2   9       17.39       19.32     20.38 o 
  10   2   9        1.03        6.09     23.09 o 
 -10   3   9        0.21       25.52     20.26 o 
  -9   3   9        8.93        5.15     20.93 o 
  -8   3   9        2.70       17.55     17.44 o 
  -7   3   9       10.43       16.39     20.93 o 
  -6   3   9        3.41       -3.27     16.17 o 
  -5   3   9        2.20        7.97     13.95 o 
  -4   3   9       26.13       31.56      9.19 o 
  -3   3   9       24.41       35.27      9.25 o 
  -2   3   9       44.62       46.07      9.47 o 
  -1   3   9      134.73      125.63     11.68 o 
   0   3   9       18.46       26.44      4.92 o 
   1   3   9       86.91      108.74      9.19 o 
   2   3   9        2.59       10.69     13.07 o 
   3   3   9      173.45      194.51     18.49 o 
   4   3   9       88.11      113.73     11.35 o 
   5   3   9      134.31      115.05     10.96 o 
   6   3   9       74.08       49.78     11.41 o 
   7   3   9      102.68       68.32     12.13 o 
   8   3   9       73.55       28.68     23.86 o 
   9   3   9       26.51       19.60     22.81 o 
 -10   4   9       24.20      -26.47     26.47 o 
  -9   4   9        1.80       13.73     21.87 o 
  -8   4   9       32.64       55.04     15.72 o 
  -7   4   9        8.57       11.90     21.26 o 
  -6   4   9        0.00      -11.46     17.88 o 
  -5   4   9       45.79       48.50     10.74 o 
  -4   4   9        3.22       11.02     17.33 o 
  -3   4   9        0.92      -16.55     16.55 o 
  -2   4   9       84.13      102.32     10.74 o 
  -1   4   9      112.19       91.80     11.30 o 
   0   4   9      217.22      262.08     44.32 o 
   1   4   9       12.25      -11.02     13.57 o 
   2   4   9       12.52       14.95      6.53 o 
   3   4   9       12.55        5.15      9.86 o 
   4   4   9       83.71       85.54      8.08 o 
   5   4   9       71.06       40.25     11.68 o 
   6   4   9        0.80        5.26     16.11 o 
   7   4   9       25.11       22.70     17.39 o 
   8   4   9       61.27       47.06     16.00 o 
   9   4   9        1.31        2.82     18.77 o 
  -9   5   9       15.68       46.29     14.40 o 
  -8   5   9        3.47       15.78     14.12 o 
  -7   5   9       74.06       68.77     16.83 o 
  -6   5   9       15.71       16.55     21.15 o 
  -5   5   9      321.44      304.25     23.86 o 
  -4   5   9        0.61       11.35     16.17 o 
  -3   5   9      209.44      170.20     16.39 o 
  -2   5   9       11.23        3.16     14.95 o 
  -1   5   9       20.19       22.65      8.64 o 
   0   5   9       22.75       28.14     18.58 o 
   1   5   9       52.61       46.29      7.25 o 
   2   5   9      217.25      229.06     21.04 o 
   3   5   9        5.81        4.32     12.96 o 
   4   5   9       24.10       13.57     15.12 o 
   5   5   9       20.32       -0.06     18.83 o 
   6   5   9      228.65      177.12     14.73 o 
   7   5   9      176.55      184.98     20.10 o 
   8   5   9       16.21       38.76     17.16 o 
   9   5   9       24.31      -29.68     30.01 o 
  -9   6   9      176.38      184.21     21.37 o 
  -8   6   9        3.07      -23.20     23.20 o 
  -7   6   9       23.36       20.71     21.43 o 
  -6   6   9       35.33       26.08     15.34 o 
  -5   6   9       17.35        8.25     14.01 o 
  -4   6   9        8.09       -4.60     19.99 o 
  -3   6   9      125.81      135.87     12.40 o 
  -2   6   9       11.10       17.94     16.00 o 
  -1   6   9      101.92      107.86     11.79 o 
   0   6   9      417.11      478.49     34.77 o 
   1   6   9        0.03        2.16     13.18 o 
   2   6   9       50.38       53.43      8.31 o 
   3   6   9       45.62       40.36     10.85 o 
   4   6   9        0.76      -10.63     15.61 o 
   5   6   9       13.57       18.44     14.73 o 
   6   6   9       23.64       45.51     11.24 o 
   7   6   9       25.12        2.88     22.09 o 
   8   6   9       18.07        8.53     24.80 o 
  -8   7   9        6.89       35.71     13.23 o 
  -7   7   9       78.54       97.95     16.28 o 
  -6   7   9        4.86        5.15     20.43 o 
  -5   7   9       24.23       15.06     21.21 o 
  -4   7   9        0.00       12.01     14.34 o 
  -3   7   9       58.32       30.40     25.19 o 
  -2   7   9        3.90      -20.65     20.65 o 
  -1   7   9      163.30      156.30     18.71 o 
   0   7   9        1.23       21.61      9.33 o 
   1   7   9       46.62       42.52     10.08 o 
   2   7   9       19.08       -8.86     18.83 o 
   3   7   9        2.29        9.08     16.39 o 
   4   7   9       16.16       26.63     10.19 o 
   5   7   9       21.71       11.46     17.11 o 
   6   7   9       47.36       29.73     22.59 o 
   7   7   9        3.31       14.17     20.54 o 
  -7   8   9        5.64        5.65     18.94 o 
  -6   8   9        6.41       13.79     20.98 o 
  -5   8   9       25.19      -15.95     24.97 o 
  -4   8   9       39.68       30.62     21.65 o 
  -3   8   9        0.18       12.51     17.05 o 
  -2   8   9       16.33       34.33     12.96 o 
  -1   8   9        1.31       32.78     12.07 o 
   0   8   9       11.20       26.29     11.79 o 
   1   8   9        0.61       -7.25     16.39 o 
   2   8   9       15.53        3.71     18.44 o 
   3   8   9       22.35       17.05     13.79 o 
   4   8   9        4.31       26.02     22.76 o 
   5   8   9        5.77       -7.97     19.32 o 
   6   8   9        7.41        8.47     21.32 o 
   7   8   9        3.10        9.02     19.82 o 
  -6   9   9        7.22       -0.06     18.71 o 
  -5   9   9        1.86      -13.95     23.81 o 
  -4   9   9       26.23       46.18     15.78 o 
  -3   9   9        0.60       -8.14     21.04 o 
  -2   9   9       88.46      119.65     17.83 o 
  -1   9   9        2.83       23.14     17.33 o 
   0   9   9        0.18       14.03     20.57 o 
   1   9   9       63.95       23.25     22.48 o 
   2   9   9        9.53       10.46     23.86 o 
   3   9   9        0.36       -5.26     19.38 o 
   4   9   9       58.97       56.86     17.88 o 
   5   9   9        5.03       14.28     23.09 o 
  -5  10   9       17.15       26.74     18.44 o 
  -4  10   9        0.93       14.40     13.84 o 
  -3  10   9       35.45       47.95     17.77 o 
  -2  10   9        6.63      -25.14     25.14 o 
  -1  10   9        6.19       11.07     14.06 o 
   0  10   9        1.95      -15.78     15.78 o 
   1  10   9       65.78       58.25     16.28 o 
   2  10   9       10.59        8.42     24.31 o 
   3  10   9       39.00       58.69     16.78 o 
   4  10   9        0.01      -14.56     20.49 o 
  -2  11   9        8.53       -8.75     21.10 o 
  -1  11   9       24.37       17.77     19.05 o 
   0  11   9       64.76       55.90     12.17 o 
   1  11   9        1.53       -2.82     20.21 o 
  -8   0  10        3.28       -2.71     19.21 o 
  -6   0  10       35.57       61.73     16.17 o 
  -4   0  10       23.73       16.39     13.18 o 
  -2   0  10       16.56       26.58      8.53 o 
   0   0  10      148.46      167.51     33.97 o 
   2   0  10      725.90      852.66     32.67 o 
   4   0  10      213.45      157.58     15.56 o 
   6   0  10       60.83       37.15     11.85 o 
   8   0  10       71.27       73.64     20.10 o 
  -9   1  10        2.85        0.00     19.43 o 
  -8   1  10        6.41       13.12     20.38 o 
  -7   1  10       37.84        2.60     19.60 o 
  -6   1  10        0.18      -12.01     19.54 o 
  -5   1  10        9.31        9.14     14.06 o 
  -4   1  10       77.20       79.62     10.63 o 
  -3   1  10      101.46      110.90     12.01 o 
  -2   1  10       75.29       83.66     11.30 o 
  -1   1  10       45.24       37.26     10.46 o 
   0   1  10       17.72       14.77      5.86 o 
   1   1  10      474.14      595.92     28.57 o 
   2   1  10      535.12      627.76     29.34 o 
   3   1  10       11.37       14.17     13.95 o 
   4   1  10      563.43      398.09     31.45 o 
   5   1  10       47.82       40.14     11.68 o 
   6   1  10        1.45       13.07     15.95 o 
   7   1  10       31.33       49.89     14.56 o 
   8   1  10        4.55       25.03     19.93 o 
   9   1  10       13.14       12.01     21.26 o 
  -9   2  10        8.18       18.44     14.84 o 
  -8   2  10        0.26       -8.25     23.20 o 
  -7   2  10       14.46      -22.37     22.37 o 
  -6   2  10       16.06        4.71     18.11 o 
  -5   2  10       13.35       -6.92     19.21 o 
  -4   2  10       36.37       11.79     18.38 o 
  -3   2  10      105.64      113.50     11.41 o 
  -2   2  10        5.45      -12.73     14.40 o 
  -1   2  10        3.13        6.31     15.72 o 
   0   2  10        9.49       -5.25      9.82 o 
   1   2  10        5.47       11.68     11.52 o 
   2   2  10        7.58      -12.96     14.45 o 
   3   2  10       13.48        2.16     14.95 o 
   4   2  10      136.40       86.65     12.62 o 
   5   2  10      398.89      347.04     27.57 o 
   6   2  10       10.23        9.41     17.83 o 
   7   2  10        0.19       15.78     21.59 o 
   8   2  10       12.41       -8.47     18.88 o 
  -9   3  10        0.05      -11.63     21.59 o 
  -8   3  10        9.40       -8.08     21.59 o 
  -7   3  10        0.17       12.90     15.34 o 
  -6   3  10        1.57      -19.60     20.60 o 
  -5   3  10        1.53       -9.52     18.60 o 
  -4   3  10        2.54       13.68     13.68 o 
  -3   3  10        0.03      -15.61     15.61 o 
  -2   3  10        5.84       -0.06     14.95 o 
  -1   3  10       11.86       20.87     16.33 o 
   0   3  10       28.35       31.60     12.51 o 
   1   3  10        2.46      -14.34     14.34 o 
   2   3  10       23.56       20.38      7.36 o 
   3   3  10       43.01       27.74     10.85 o 
   4   3  10        2.28        4.37     10.96 o 
   5   3  10        0.62      -10.96     15.56 o 
   6   3  10       29.27        9.47     18.77 o 
   7   3  10       13.85       10.96     20.54 o 
   8   3  10       42.48       28.46     22.87 o 
  -9   4  10        2.88      -11.68     19.49 o 
  -8   4  10        6.17       22.26     17.16 o 
  -7   4  10        0.01        5.15     20.87 o 
  -6   4  10       63.38       66.88     15.12 o 
  -5   4  10       11.00       -7.14     16.22 o 
  -4   4  10        3.81        6.98     19.49 o 
  -3   4  10      130.81      137.75     17.22 o 
  -2   4  10       13.76       -6.64     17.72 o 
  -1   4  10        0.01       -3.27     12.62 o 
   0   4  10       52.73       59.74      8.53 o 
   1   4  10        2.51       -3.32     15.17 o 
   2   4  10       33.03       39.20     10.08 o 
   3   4  10       75.64       51.16     10.85 o 
   4   4  10        6.71      -20.04     20.04 o 
   5   4  10      155.78      138.59     13.73 o 
   6   4  10        1.08       -7.97     22.76 o 
   7   4  10        7.73       22.15     13.84 o 
   8   4  10       15.17       20.38     17.83 o 
  -8   5  10       17.76       28.63     22.92 o 
  -7   5  10       84.61       65.56     16.33 o 
  -6   5  10       46.06       74.25     16.44 o 
  -5   5  10       82.21      110.35     17.55 o 
  -4   5  10        1.26      -19.21     22.65 o 
  -3   5  10        5.15       11.74     18.16 o 
  -2   5  10       71.60       63.78     14.56 o 
  -1   5  10       47.67       62.01     14.62 o 
   0   5  10        9.18       19.60     12.36 o 
   1   5  10        4.55       -1.72     14.01 o 
   2   5  10        5.21       -0.06     16.22 o 
   3   5  10        4.39       15.45     11.68 o 
   4   5  10       89.55       76.08     12.79 o 
   5   5  10       48.77       12.90     22.76 o 
   6   5  10       99.30       82.77     17.27 o 
   7   5  10       35.61       41.25     13.45 o 
  -8   6  10       10.82        0.22     25.14 o 
  -7   6  10      101.52      106.08     22.04 o 
  -6   6  10       58.84       55.64     16.50 o 
  -5   6  10       91.93       79.45     19.71 o 
  -4   6  10       15.55        2.55     21.54 o 
  -3   6  10        3.80       14.84     18.11 o 
  -2   6  10        1.12       17.05     14.73 o 
  -1   6  10        6.48       14.28     20.43 o 
   0   6  10       77.72       67.65      9.75 o 
   1   6  10       31.98       15.17     10.91 o 
   2   6  10        1.44      -18.38     19.32 o 
   3   6  10        3.61      -13.29     17.83 o 
   4   6  10        0.72      -18.55     18.55 o 
   5   6  10       12.59       31.01     12.29 o 
   6   6  10        0.06       11.24     22.48 o 
   7   6  10       25.84       17.83     21.59 o 
  -7   7  10       35.29        6.15     26.30 o 
  -6   7  10        8.84       21.21     16.39 o 
  -5   7  10       49.23       16.44     24.03 o 
  -4   7  10       30.51       27.63     15.39 o 
  -3   7  10       23.26       25.80     17.55 o 
  -2   7  10       31.09        5.09     22.70 o 
  -1   7  10       26.39       17.66     19.71 o 
   0   7  10        0.30       -1.90     14.48 o 
   1   7  10       22.73       -0.06     17.50 o 
   2   7  10       63.48       81.78     11.52 o 
   3   7  10       15.05       13.12     21.26 o 
   4   7  10      134.03      115.39     20.26 o 
   5   7  10       28.53       33.72     14.62 o 
   6   7  10       36.83       17.44     16.50 o 
  -6   8  10        3.57       -8.80     18.44 o 
  -5   8  10        2.87       11.41     19.43 o 
  -4   8  10        1.26       16.67     19.27 o 
  -3   8  10       10.14      -23.20     23.20 o 
  -2   8  10       52.88       52.43     17.77 o 
  -1   8  10        3.35      -21.81     21.81 o 
   0   8  10      133.89      184.43     35.19 o 
   1   8  10       15.83       29.29     21.59 o 
   2   8  10       23.36       -2.60     22.81 o 
   3   8  10        1.89      -22.81     22.81 o 
   4   8  10        1.77       -5.76     20.60 o 
   5   8  10        1.03       -5.70     23.48 o 
  -4   9  10        1.77      -11.96     21.98 o 
  -3   9  10        2.32       -5.81     19.49 o 
  -2   9  10        3.50        8.53     18.99 o 
  -1   9  10        3.01       -8.47     22.31 o 
   0   9  10        9.65       13.52     20.40 o 
   1   9  10        5.45       31.12     21.70 o 
   2   9  10       19.54       25.75     20.54 o 
   3   9  10       10.33      -14.84     23.97 o 
  -7   0  11       18.28       11.13     22.98 o 
  -5   0  11      282.75      347.04     33.33 o 
  -3   0  11       16.11       -0.22     21.93 o 
  -1   0  11      334.10      423.51     33.89 o 
   1   0  11      112.81      107.30     13.07 o 
   3   0  11      519.45      394.83     35.32 o 
   5   0  11       15.42       -7.97     22.76 o 
   7   0  11       79.81       71.92     20.43 o 
  -8   1  11        2.05       -0.06     20.10 o 
  -7   1  11       14.18       19.38     20.43 o 
  -6   1  11        6.60      -20.49     20.49 o 
  -5   1  11       13.67       20.38     14.51 o 
  -4   1  11        0.13       19.77     16.33 o 
  -3   1  11        2.68       11.90     17.50 o 
  -2   1  11       53.20       49.44     17.61 o 
  -1   1  11       26.64        6.92     21.81 o 
   0   1  11       91.70      112.91     12.87 o 
   1   1  11      149.98      121.31     13.34 o 
   2   1  11        2.71        7.31     17.94 o 
   3   1  11      164.78      131.55     14.17 o 
   4   1  11        0.07        3.77     15.72 o 
   5   1  11        1.38       15.78     17.11 o 
   6   1  11      106.32      101.99     18.27 o 
   7   1  11        6.78       11.52     19.66 o 
  -8   2  11        0.89       -6.04     21.15 o 
  -7   2  11        1.23        8.36     19.88 o 
  -6   2  11        0.75       15.95     17.33 o 
  -5   2  11        0.27        7.70     17.27 o 
  -4   2  11       38.64       41.14     16.00 o 
  -3   2  11       13.59      -20.71     20.71 o 
  -2   2  11       24.94       32.11     14.51 o 
  -1   2  11        0.39       -7.20     19.71 o 
   0   2  11        0.26       -3.93     13.18 o 
   1   2  11       18.98       36.21     10.46 o 
   2   2  11      127.72      115.22     12.73 o 
   3   2  11       19.85       26.13     18.49 o 
   4   2  11       38.76       41.58     10.80 o 
   5   2  11       20.00       18.55     19.82 o 
   6   2  11       21.26        8.36     18.66 o 
   7   2  11        4.77       20.38     17.83 o 
  -7   3  11        2.99        5.70     18.77 o 
  -6   3  11        0.21        5.48     19.16 o 
  -5   3  11        3.74      -20.93     20.93 o 
  -4   3  11       29.62       17.77     24.97 o 
  -3   3  11        4.81        9.97     18.83 o 
  -2   3  11        0.54      -17.16     17.16 o 
  -1   3  11        1.11      -18.88     18.88 o 
   0   3  11        1.90       -4.75     16.72 o 
   1   3  11       14.36       -9.08     17.94 o 
   2   3  11       46.80       52.49     10.96 o 
   3   3  11        7.11       23.42      9.08 o 
   4   3  11        4.51       13.01     20.10 o 
   5   3  11        0.05        2.88     20.10 o 
   6   3  11        0.04       11.35     17.88 o 
   7   3  11        7.36      -17.66     17.77 o 
  -7   4  11       15.36       -5.92     25.30 o 
  -6   4  11       15.09       22.20     13.90 o 
  -5   4  11        1.16      -21.21     23.31 o 
  -4   4  11       10.91      -10.52     24.08 o 
  -3   4  11       18.08        0.00     24.08 o 
  -2   4  11       34.70       48.78     15.45 o 
  -1   4  11        2.14       -7.36     19.66 o 
   0   4  11       43.78       55.68     29.43 o 
   1   4  11        9.44        3.10     10.02 o 
   2   4  11        0.03       15.17     17.66 o 
   3   4  11       16.47       -0.11     23.81 o 
   4   4  11       56.73        7.81     26.63 o 
   5   4  11        2.15        0.06     21.43 o 
   6   4  11        1.77       43.30     13.29 o 
  -6   5  11       10.89      -14.40     22.37 o 
  -5   5  11       62.70       69.15     18.27 o 
  -4   5  11       42.94        8.19     19.10 o 
  -3   5  11        8.27       35.38     11.35 o 
  -2   5  11       28.14       -5.26     22.48 o 
  -1   5  11       47.35       53.76     15.39 o 
   0   5  11       48.51       32.57     10.65 o 
   1   5  11       49.47       48.28     11.24 o 
   2   5  11       18.48       23.48     14.01 o 
   3   5  11      152.21      144.45     21.04 o 
   4   5  11       13.26        2.82     22.53 o 
   5   5  11       29.43        7.03     18.16 o 
  -6   6  11       12.88       23.81     14.78 o 
  -5   6  11       11.38       14.23     21.98 o 
  -4   6  11        6.30       -8.36     23.09 o 
  -3   6  11        1.95        0.06     21.04 o 
  -2   6  11       43.12       69.87     16.61 o 
  -1   6  11        1.40       15.89     18.44 o 
   0   6  11       17.64       17.88     14.54 o 
   1   6  11        9.08        0.17     21.70 o 
   2   6  11       18.01        2.82     23.20 o 
   3   6  11       53.21       58.36     17.72 o 
   4   6  11       16.76        8.47     23.75 o 
   5   6  11        0.59       14.95     22.65 o 
  -4   7  11        0.01       -8.80     19.43 o 
  -3   7  11       20.76       34.00     23.09 o 
  -2   7  11       28.01       51.77     15.45 o 
  -1   7  11        0.57      -19.43     20.21 o 
   0   7  11        0.22       -2.55     30.56 o 
   1   7  11       27.43       36.38     24.86 o 
   2   7  11       33.57       25.52     25.52 o 
   3   7  11       13.87       44.85     15.17 o 
  -2   8  11        0.73      -22.98     22.98 o 
  -1   8  11        0.11       11.57     18.44 o 
   0   8  11        0.24       -3.84     14.69 o 
   1   8  11        4.51       14.56     21.37 o 
  -6   0  12        0.47        5.70     19.32 o 
  -4   0  12        1.06       35.60     13.12 o 
  -2   0  12       55.90       60.52     16.33 o 
   0   0  12       81.62      110.51     23.53 o 
   2   0  12       66.18       89.53     16.17 o 
   4   0  12       26.88       -5.65     23.53 o 
  -6   1  12        0.39       -3.10     21.26 o 
  -5   1  12        0.53        2.82     19.71 o 
  -4   1  12       36.47       50.77     16.17 o 
  -3   1  12       13.43       13.51     17.11 o 
  -2   1  12       10.98        7.86     19.93 o 
  -1   1  12        4.33      -23.64     23.64 o 
   0   1  12       31.82       39.11     13.94 o 
   1   1  12       86.47       77.90     18.60 o 
   2   1  12       28.66        5.59     25.69 o 
   3   1  12       34.63       13.84     24.97 o 
   4   1  12       27.65       16.94     26.80 o 
   5   1  12       25.62       26.08     26.30 o 
  -6   2  12       15.00       -8.64     25.47 o 
  -5   2  12       41.46       31.23     27.79 o 
  -4   2  12        1.27       22.20     19.54 o 
  -3   2  12        0.18       -5.37     17.11 o 
  -2   2  12       11.66        7.92     17.94 o 
  -1   2  12       17.28       26.36     21.21 o 
   0   2  12      182.81      196.40     21.29 o 
   1   2  12       36.03       46.67     14.23 o 
   2   2  12        5.86       19.10     20.10 o 
   3   2  12       16.82        2.88     21.59 o 
   4   2  12        0.69      -21.32     21.32 o 
   5   2  12        0.85       14.89     20.21 o 
  -5   3  12        0.53       30.34     14.84 o 
  -4   3  12       14.38        5.65     21.04 o 
  -3   3  12        1.47       22.09     16.94 o 
  -2   3  12        4.86      -13.51     21.15 o 
  -1   3  12        8.32       16.28     20.82 o 
   0   3  12       34.89       18.36     19.52 o 
   1   3  12        0.80      -25.75     25.75 o 
   2   3  12       77.79       64.84     16.50 o 
   3   3  12        0.17        2.82     20.93 o 
   4   3  12       14.65       14.45     22.26 o 
  -5   4  12        4.78      -17.55     21.65 o 
  -4   4  12        1.01       11.46     19.54 o 
  -3   4  12       17.37      -22.53     29.01 o 
  -2   4  12        8.55       34.77     14.56 o 
  -1   4  12       10.92        2.82     20.43 o 
   0   4  12       38.01       41.69     13.10 o 
   1   4  12       40.15       59.85     15.34 o 
   2   4  12        0.60       16.94     22.92 o 
   3   4  12        4.42      -11.63     22.70 o 
   4   4  12        1.15      -11.63     24.31 o 
  -4   5  12       28.44      -11.63     24.36 o 
  -3   5  12       21.83      -17.50     27.52 o 
  -2   5  12       22.02        8.53     24.80 o 
  -1   5  12        6.71        2.77     18.66 o 
   0   5  12        6.40        7.35     12.14 o 
   1   5  12        1.77       -8.69     20.49 o 
   2   5  12        0.01      -24.80     24.80 o 
   3   5  12        5.62       20.87     20.71 o 
  -2   6  12        0.65      -23.42     23.42 o 
  -1   6  12       11.20       39.81     13.73 o 
   0   6  12        8.89       16.64     13.98 o 
   1   6  12       25.65       17.99     24.03 o 
  -1   0  13       89.39       97.61     21.54 o 
   1   0  13       28.14       45.73     14.95 o 
  -2   1  13       40.07       47.34     17.00 o 
  -1   1  13       29.13       32.00     26.74 o 
   0   1  13       51.80       60.62     22.78 o 
   1   1  13        5.41        6.09     24.25 o 
  -1   2  13        8.98      -20.38     27.85 o 
   0   2  13       48.40       55.09     14.23 o 
                                                 
